# Supplementary material for: Create your own stimulus: Manipulating movements according to social categories
Source: PLoS One. 2017 Mar 24;12(3):e0174422. doi: 10.1371/journal.pone.0174422 (PMC5365127; doi:10.1371/journal.pone.0174422)
Supplement: S1 Dataset — (ZIP) [file pone.0174422.s001.zip]

Archive with 6 entries (5 files):
- S1 Dataset/
- S1 Dataset/.RData
- S1 Dataset/.Rhistory
- S1 Dataset/Dot_Data.txt
- S1 Dataset/R_CreateYourStimulus_Analyses.R
- S1 Dataset/Stick_Data.txt
