# Supplementary material for: Create your own stimulus: Manipulating movements according to social categories
Source: PLoS One. 2017 Mar 24;12(3):e0174422. doi: 10.1371/journal.pone.0174422 (PMC5365127; doi:10.1371/journal.pone.0174422)
Supplement: S1 Dataset — (ZIP) [file pone.0174422.s001.zip › S1 Dataset/Dot_Data.txt]

Rater	horz	vert	vel	item	hi_lo	Movie	rater_fm	fm_01	age
10PCI_11_26_12_16_.txt	0	10	2	Hi_Friend	1	GR_40.txt_BU_33.txt_	f	0	18
10PCI_11_26_12_16_.txt	10	10	4	Hi_Dom	1	BP_4_diss.txt_SA_58.txt_	f	0	18
10PCI_11_26_12_16_.txt	10	10	10	Hi_Agg	1	BK_32.txt_DD_41.txt_	f	0	18
10PCI_11_26_12_16_.txt	10	0	0	Lo_Trust	0	SJ_56.txt_BW_45.txt_	f	0	18
10PCI_11_26_12_16_.txt	5	0	0	Hi_Trust	1	WD_23.txt_HB_1.txt_	f	0	18
10PCI_11_26_12_16_.txt	7	10	10	Lo_Comp	0	ML_34_diss.txt_AK_5.txt_	f	0	18
10PCI_11_26_12_16_.txt	10	0	5	Hi_Comp	1	BT_34.txt_MM_20.txt_	f	0	18
10PCI_11_26_12_16_.txt	2	2	10	Lo_Dom	0	BW_55.txt_PJ_31.txt_	f	0	18
10PCI_11_26_12_16_.txt	5	4	6	Lo_Friend	0	HB_24_diss.txt_DH_13.txt_	f	0	18
10PCI_11_26_12_16_.txt	2	2	0	Lo_Agg	0	GM_4.txt_HB_7.txt_	f	0	18
10PIM_11_25_12_28_.txt	7	10	3	Hi_Dom	1	WD_23.txt_DD_41.txt_	f	0	20
10PIM_11_25_12_28_.txt	5	1	0	Lo_Comp	0	ML_34_diss.txt_HB_1.txt_	f	0	20
10PIM_11_25_12_28_.txt	7	6	6	Hi_Comp	1	BP_4_diss.txt_AK_5.txt_	f	0	20
10PIM_11_25_12_28_.txt	3	1	3	Lo_Dom	0	SJ_56.txt_DH_13.txt_	f	0	20
10PIM_11_25_12_28_.txt	9	6	10	Hi_Agg	1	GR_40.txt_BW_45.txt_	f	0	20
10PIM_11_25_12_28_.txt	1	6	6	Lo_Friend	0	GM_4.txt_HB_7.txt_	f	0	20
10PIM_11_25_12_28_.txt	6	4	2	Hi_Trust	1	BT_34.txt_SA_58.txt_	f	0	20
10PIM_11_25_12_28_.txt	1	8	0	Lo_Trust	0	BW_55.txt_PJ_31.txt_	f	0	20
10PIM_11_25_12_28_.txt	1	0	0	Lo_Agg	0	HB_24_diss.txt_MM_20.txt_	f	0	20
10PIM_11_25_12_28_.txt	6	7	7	Hi_Friend	1	BK_32.txt_BU_33.txt_	f	0	20
11PCI_11_26_13_8_.txt	3	1	1	Lo_Dom	0	WD_23.txt_BU_33.txt_	m	1	24
11PCI_11_26_13_8_.txt	2	1	1	Lo_Agg	0	GM_4.txt_SA_58.txt_	m	1	24
11PCI_11_26_13_8_.txt	8	5	3	Hi_Dom	1	ML_34_diss.txt_HB_1.txt_	m	1	24
11PCI_11_26_13_8_.txt	8	1	0	Lo_Trust	0	BW_55.txt_AK_5.txt_	m	1	24
11PCI_11_26_13_8_.txt	5	5	3	Hi_Comp	1	SJ_56.txt_MM_20.txt_	m	1	24
11PCI_11_26_13_8_.txt	6	3	2	Hi_Trust	1	HB_24_diss.txt_DH_13.txt_	m	1	24
11PCI_11_26_13_8_.txt	5	0	0	Lo_Friend	0	BT_34.txt_BW_45.txt_	m	1	24
11PCI_11_26_13_8_.txt	10	9	10	Lo_Comp	0	BK_32.txt_DD_41.txt_	m	1	24
11PCI_11_26_13_8_.txt	10	8	2	Hi_Friend	1	BP_4_diss.txt_PJ_31.txt_	m	1	24
11PCI_11_26_13_8_.txt	7	10	10	Hi_Agg	1	GR_40.txt_HB_7.txt_	m	1	24
11PIM_11_25_12_40_.txt	10	4	8	Lo_Friend	0	ML_34_diss.txt_HB_1.txt_	f	0	51
11PIM_11_25_12_40_.txt	2	6	0	Lo_Agg	0	BK_32.txt_AK_5.txt_	f	0	51
11PIM_11_25_12_40_.txt	2	0	2	Lo_Dom	0	GM_4.txt_SA_58.txt_	f	0	51
11PIM_11_25_12_40_.txt	7	3	1	Hi_Friend	1	HB_24_diss.txt_DD_41.txt_	f	0	51
11PIM_11_25_12_40_.txt	0	2	0	Lo_Comp	0	BT_34.txt_BW_45.txt_	f	0	51
11PIM_11_25_12_40_.txt	0	10	1	Hi_Comp	1	BW_55.txt_PJ_31.txt_	f	0	51
11PIM_11_25_12_40_.txt	8	5	1	Hi_Trust	1	BP_4_diss.txt_MM_20.txt_	f	0	51
11PIM_11_25_12_40_.txt	10	8	10	Lo_Trust	0	WD_23.txt_BU_33.txt_	f	0	51
11PIM_11_25_12_40_.txt	10	10	10	Hi_Agg	1	SJ_56.txt_HB_7.txt_	f	0	51
11PIM_11_25_12_40_.txt	9	9	7	Hi_Dom	1	GR_40.txt_DH_13.txt_	f	0	51
12PCI_11_26_14_38_.txt	0	8	2	Hi_Comp	1	ML_34_diss.txt_PJ_31.txt_	m	1	24
12PCI_11_26_14_38_.txt	10	10	10	Hi_Agg	1	SJ_56.txt_HB_7.txt_	m	1	24
12PCI_11_26_14_38_.txt	9	1	7	Hi_Dom	1	GR_40.txt_HB_1.txt_	m	1	24
12PCI_11_26_14_38_.txt	1	1	9	Lo_Friend	0	WD_23.txt_AK_5.txt_	m	1	24
12PCI_11_26_14_38_.txt	10	0	7	Lo_Comp	0	BP_4_diss.txt_BU_33.txt_	m	1	24
12PCI_11_26_14_38_.txt	5	5	2	Hi_Trust	1	BK_32.txt_BW_45.txt_	m	1	24
12PCI_11_26_14_38_.txt	9	9	9	Lo_Trust	0	HB_24_diss.txt_DH_13.txt_	m	1	24
12PCI_11_26_14_38_.txt	2	2	2	Hi_Friend	1	BT_34.txt_MM_20.txt_	m	1	24
12PCI_11_26_14_38_.txt	1	1	0	Lo_Agg	0	GM_4.txt_SA_58.txt_	m	1	24
12PCI_11_26_14_38_.txt	2	2	1	Lo_Dom	0	BW_55.txt_DD_41.txt_	m	1	24
12PIM_11_25_12_49_.txt	2	1	0	Lo_Agg	0	GM_4.txt_DH_13.txt_	f	0	22
12PIM_11_25_12_49_.txt	2	8	6	Hi_Dom	1	BT_34.txt_DD_41.txt_	f	0	22
12PIM_11_25_12_49_.txt	7	2	3	Hi_Comp	1	BW_55.txt_HB_1.txt_	f	0	22
12PIM_11_25_12_49_.txt	0	10	10	Hi_Agg	1	BK_32.txt_HB_7.txt_	f	0	22
12PIM_11_25_12_49_.txt	10	1	1	Hi_Trust	1	ML_34_diss.txt_BW_45.txt_	f	0	22
12PIM_11_25_12_49_.txt	5	8	5	Lo_Trust	0	BP_4_diss.txt_BU_33.txt_	f	0	22
12PIM_11_25_12_49_.txt	3	0	1	Lo_Dom	0	WD_23.txt_MM_20.txt_	f	0	22
12PIM_11_25_12_49_.txt	10	0	10	Lo_Friend	0	SJ_56.txt_PJ_31.txt_	f	0	22
12PIM_11_25_12_49_.txt	4	10	3	Hi_Friend	1	HB_24_diss.txt_AK_5.txt_	f	0	22
12PIM_11_25_12_49_.txt	1	1	1	Lo_Comp	0	GR_40.txt_SA_58.txt_	f	0	22
13PIM_11_25_12_56_.txt	7	2	3	Hi_Comp	1	HB_24_diss.txt_HB_1.txt_	f	0	21
13PIM_11_25_12_56_.txt	1	1	1	Hi_Trust	1	SJ_56.txt_DH_13.txt_	f	0	21
13PIM_11_25_12_56_.txt	10	10	10	Lo_Trust	0	BT_34.txt_PJ_31.txt_	f	0	21
13PIM_11_25_12_56_.txt	6	7	6	Hi_Dom	1	WD_23.txt_AK_5.txt_	f	0	21
13PIM_11_25_12_56_.txt	2	2	1	Lo_Agg	0	GR_40.txt_BW_45.txt_	f	0	21
13PIM_11_25_12_56_.txt	2	2	2	Lo_Dom	0	BW_55.txt_BU_33.txt_	f	0	21
13PIM_11_25_12_56_.txt	8	6	6	Lo_Friend	0	BK_32.txt_DD_41.txt_	f	0	21
13PIM_11_25_12_56_.txt	3	3	5	Hi_Friend	1	BP_4_diss.txt_MM_20.txt_	f	0	21
13PIM_11_25_12_56_.txt	7	6	9	Hi_Agg	1	ML_34_diss.txt_SA_58.txt_	f	0	21
13PIM_11_25_12_56_.txt	6	6	7	Lo_Comp	0	GM_4.txt_HB_7.txt_	f	0	21
14PIM_11_25_13_8_.txt	10	0	10	Hi_Agg	1	BP_4_diss.txt_DH_13.txt_	m	1	23
14PIM_11_25_13_8_.txt	5	3	4	Hi_Friend	1	BK_32.txt_DD_41.txt_	m	1	23
14PIM_11_25_13_8_.txt	2	2	4	Hi_Trust	1	WD_23.txt_BW_45.txt_	m	1	23
14PIM_11_25_13_8_.txt	5	8	9	Lo_Friend	0	GR_40.txt_PJ_31.txt_	m	1	23
14PIM_11_25_13_8_.txt	2	1	0	Lo_Comp	0	BW_55.txt_HB_7.txt_	m	1	23
14PIM_11_25_13_8_.txt	8	8	6	Lo_Trust	0	ML_34_diss.txt_HB_1.txt_	m	1	23
14PIM_11_25_13_8_.txt	4	10	2	Hi_Dom	1	HB_24_diss.txt_SA_58.txt_	m	1	23
14PIM_11_25_13_8_.txt	10	1	8	Lo_Dom	0	BT_34.txt_AK_5.txt_	m	1	23
14PIM_11_25_13_8_.txt	8	3	2	Lo_Agg	0	SJ_56.txt_BU_33.txt_	m	1	23
14PIM_11_25_13_8_.txt	10	0	9	Hi_Comp	1	GM_4.txt_MM_20.txt_	m	1	23
15PIM_11_25_13_21_.txt	2	2	2	Lo_Dom	0	HB_24_diss.txt_DD_41.txt_	m	1	23
15PIM_11_25_13_21_.txt	10	10	10	Hi_Dom	1	GM_4.txt_BW_45.txt_	m	1	23
15PIM_11_25_13_21_.txt	6	10	7	Lo_Friend	0	WD_23.txt_HB_1.txt_	m	1	23
15PIM_11_25_13_21_.txt	10	10	5	Lo_Comp	0	GR_40.txt_DH_13.txt_	m	1	23
15PIM_11_25_13_21_.txt	10	10	10	Lo_Trust	0	BK_32.txt_SA_58.txt_	m	1	23
15PIM_11_25_13_21_.txt	2	4	1	Lo_Agg	0	ML_34_diss.txt_MM_20.txt_	m	1	23
15PIM_11_25_13_21_.txt	10	10	10	Hi_Agg	1	SJ_56.txt_HB_7.txt_	m	1	23
15PIM_11_25_13_21_.txt	10	0	1	Hi_Trust	1	BW_55.txt_BU_33.txt_	m	1	23
15PIM_11_25_13_21_.txt	5	1	6	Hi_Friend	1	BP_4_diss.txt_AK_5.txt_	m	1	23
15PIM_11_25_13_21_.txt	0	10	2	Hi_Comp	1	BT_34.txt_PJ_31.txt_	m	1	23
16PIM_11_26_10_48_.txt	10	10	10	Lo_Friend	0	SJ_56.txt_HB_1.txt_	m	1	23
16PIM_11_26_10_48_.txt	5	2	3	Lo_Trust	0	BP_4_diss.txt_AK_5.txt_	m	1	23
16PIM_11_26_10_48_.txt	6	8	2	Hi_Friend	1	BK_32.txt_DH_13.txt_	m	1	23
16PIM_11_26_10_48_.txt	5	7	2	Hi_Comp	1	BT_34.txt_MM_20.txt_	m	1	23
16PIM_11_26_10_48_.txt	8	8	7	Lo_Comp	0	BW_55.txt_BW_45.txt_	m	1	23
16PIM_11_26_10_48_.txt	9	9	10	Hi_Agg	1	ML_34_diss.txt_HB_7.txt_	m	1	23
16PIM_11_26_10_48_.txt	0	0	5	Hi_Trust	1	GM_4.txt_BU_33.txt_	m	1	23
16PIM_11_26_10_48_.txt	4	1	3	Lo_Agg	0	WD_23.txt_SA_58.txt_	m	1	23
16PIM_11_26_10_48_.txt	0	10	5	Hi_Dom	1	GR_40.txt_DD_41.txt_	m	1	23
16PIM_11_26_10_48_.txt	2	10	5	Lo_Dom	0	HB_24_diss.txt_PJ_31.txt_	m	1	23
17PIM_11_26_11_3_.txt	8	1	3	Hi_Friend	1	BP_4_diss.txt_MM_20.txt_	f	0	18
17PIM_11_26_11_3_.txt	6	8	10	Hi_Agg	1	BT_34.txt_BW_45.txt_	f	0	18
17PIM_11_26_11_3_.txt	3	3	4	Hi_Comp	1	BK_32.txt_DD_41.txt_	f	0	18
17PIM_11_26_11_3_.txt	4	10	8	Hi_Dom	1	SJ_56.txt_DH_13.txt_	f	0	18
17PIM_11_26_11_3_.txt	2	1	1	Hi_Trust	1	GR_40.txt_SA_58.txt_	f	0	18
17PIM_11_26_11_3_.txt	9	9	9	Lo_Comp	0	BW_55.txt_HB_1.txt_	f	0	18
17PIM_11_26_11_3_.txt	4	1	2	Lo_Agg	0	ML_34_diss.txt_BU_33.txt_	f	0	18
17PIM_11_26_11_3_.txt	2	4	2	Lo_Dom	0	WD_23.txt_AK_5.txt_	f	0	18
17PIM_11_26_11_3_.txt	8	8	10	Lo_Trust	0	HB_24_diss.txt_PJ_31.txt_	f	0	18
17PIM_11_26_11_3_.txt	8	3	9	Lo_Friend	0	GM_4.txt_HB_7.txt_	f	0	18
18PIM_11_26_11_12_.txt	3	2	1	Lo_Dom	0	BK_32.txt_HB_1.txt_	m	1	22
18PIM_11_26_11_12_.txt	4	4	2	Hi_Friend	1	SJ_56.txt_DH_13.txt_	m	1	22
18PIM_11_26_11_12_.txt	9	8	7	Lo_Friend	0	BP_4_diss.txt_BW_45.txt_	m	1	22
18PIM_11_26_11_12_.txt	7	7	1	Lo_Comp	0	GM_4.txt_DD_41.txt_	m	1	22
18PIM_11_26_11_12_.txt	2	2	10	Lo_Trust	0	WD_23.txt_MM_20.txt_	m	1	22
18PIM_11_26_11_12_.txt	3	3	2	Lo_Agg	0	GR_40.txt_BU_33.txt_	m	1	22
18PIM_11_26_11_12_.txt	7	7	3	Hi_Comp	1	BT_34.txt_PJ_31.txt_	m	1	22
18PIM_11_26_11_12_.txt	7	4	2	Hi_Trust	1	ML_34_diss.txt_HB_7.txt_	m	1	22
18PIM_11_26_11_12_.txt	3	8	1	Hi_Dom	1	HB_24_diss.txt_SA_58.txt_	m	1	22
18PIM_11_26_11_12_.txt	4	8	8	Hi_Agg	1	BW_55.txt_AK_5.txt_	m	1	22
19PIM_11_26_11_33_.txt	3	1	1	Lo_Agg	0	WD_23.txt_HB_7.txt_	m	1	23
19PIM_11_26_11_33_.txt	7	3	3	Hi_Comp	1	HB_24_diss.txt_SA_58.txt_	m	1	23
19PIM_11_26_11_33_.txt	4	3	6	Lo_Dom	0	BW_55.txt_DH_13.txt_	m	1	23
19PIM_11_26_11_33_.txt	9	6	2	Hi_Dom	1	GR_40.txt_MM_20.txt_	m	1	23
19PIM_11_26_11_33_.txt	5	5	5	Hi_Trust	1	BT_34.txt_PJ_31.txt_	m	1	23
19PIM_11_26_11_33_.txt	5	7	7	Hi_Friend	1	SJ_56.txt_HB_1.txt_	m	1	23
19PIM_11_26_11_33_.txt	7	1	1	Lo_Trust	0	BP_4_diss.txt_BU_33.txt_	m	1	23
19PIM_11_26_11_33_.txt	8	2	8	Lo_Friend	0	ML_34_diss.txt_AK_5.txt_	m	1	23
19PIM_11_26_11_33_.txt	0	10	10	Hi_Agg	1	GM_4.txt_BW_45.txt_	m	1	23
19PIM_11_26_11_33_.txt	7	7	7	Lo_Comp	0	BK_32.txt_DD_41.txt_	m	1	23
1PCI_11_25_11_41_.txt	0	10	10	Hi_Agg	1	BT_34.txt_BU_33.txt_	f	0	19
1PCI_11_25_11_41_.txt	9	5	9	Lo_Comp	0	SJ_56.txt_MM_20.txt_	f	0	19
1PCI_11_25_11_41_.txt	5	0	0	Hi_Comp	1	GM_4.txt_BW_45.txt_	f	0	19
1PCI_11_25_11_41_.txt	8	8	5	Hi_Friend	1	HB_24_diss.txt_HB_7.txt_	f	0	19
1PCI_11_25_11_41_.txt	6	1	1	Lo_Agg	0	BW_55.txt_PJ_31.txt_	f	0	19
1PCI_11_25_11_41_.txt	5	10	3	Hi_Dom	1	BP_4_diss.txt_DD_41.txt_	f	0	19
1PCI_11_25_11_41_.txt	2	2	3	Lo_Dom	0	ML_34_diss.txt_AK_5.txt_	f	0	19
1PCI_11_25_11_41_.txt	5	1	0	Hi_Trust	1	GR_40.txt_HB_1.txt_	f	0	19
1PCI_11_25_11_41_.txt	9	10	6	Lo_Trust	0	BK_32.txt_DH_13.txt_	f	0	19
1PCI_11_25_11_41_.txt	5	10	5	Lo_Friend	0	WD_23.txt_SA_58.txt_	f	0	19
1PIM_11_25_11_5_.txt	10	4	10	Lo_Comp	0	BK_32.txt_DH_13.txt_	m	1	23
1PIM_11_25_11_5_.txt	10	0	6	Lo_Friend	0	GR_40.txt_HB_7.txt_	m	1	23
1PIM_11_25_11_5_.txt	8	8	10	Hi_Agg	1	BW_55.txt_HB_1.txt_	m	1	23
1PIM_11_25_11_5_.txt	10	7	2	Hi_Dom	1	BP_4_diss.txt_MM_20.txt_	m	1	23
1PIM_11_25_11_5_.txt	5	7	4	Hi_Friend	1	BT_34.txt_BW_45.txt_	m	1	23
1PIM_11_25_11_5_.txt	1	2	3	Lo_Trust	0	ML_34_diss.txt_PJ_31.txt_	m	1	23
1PIM_11_25_11_5_.txt	10	10	0	Hi_Trust	1	HB_24_diss.txt_DD_41.txt_	m	1	23
1PIM_11_25_11_5_.txt	5	5	5	Lo_Dom	0	GM_4.txt_AK_5.txt_	m	1	23
1PIM_11_25_11_5_.txt	8	5	3	Lo_Agg	0	SJ_56.txt_SA_58.txt_	m	1	23
1PIM_11_25_11_5_.txt	9	9	6	Hi_Comp	1	WD_23.txt_BU_33.txt_	m	1	23
20PIM_11_26_11_40_.txt	3	6	3	Lo_Dom	0	BT_34.txt_DH_13.txt_	f	0	23
20PIM_11_26_11_40_.txt	7	1	7	Lo_Comp	0	HB_24_diss.txt_DD_41.txt_	f	0	23
20PIM_11_26_11_40_.txt	2	2	7	Lo_Agg	0	BK_32.txt_SA_58.txt_	f	0	23
20PIM_11_26_11_40_.txt	6	7	0	Hi_Friend	1	BW_55.txt_HB_1.txt_	f	0	23
20PIM_11_26_11_40_.txt	7	1	7	Lo_Trust	0	GM_4.txt_PJ_31.txt_	f	0	23
20PIM_11_26_11_40_.txt	3	6	3	Lo_Friend	0	ML_34_diss.txt_AK_5.txt_	f	0	23
20PIM_11_26_11_40_.txt	8	3	0	Hi_Comp	1	WD_23.txt_BU_33.txt_	f	0	23
20PIM_11_26_11_40_.txt	4	9	7	Hi_Dom	1	BP_4_diss.txt_HB_7.txt_	f	0	23
20PIM_11_26_11_40_.txt	1	9	10	Hi_Agg	1	GR_40.txt_BW_45.txt_	f	0	23
20PIM_11_26_11_40_.txt	3	2	1	Hi_Trust	1	SJ_56.txt_MM_20.txt_	f	0	23
21PIM_11_26_11_57_.txt	5	5	1	Lo_Trust	0	BP_4_diss.txt_AK_5.txt_	m	1	23
21PIM_11_26_11_57_.txt	7	7	6	Hi_Comp	1	HB_24_diss.txt_SA_58.txt_	m	1	23
21PIM_11_26_11_57_.txt	2	2	10	Hi_Agg	1	GM_4.txt_MM_20.txt_	m	1	23
21PIM_11_26_11_57_.txt	2	2	8	Lo_Friend	0	ML_34_diss.txt_HB_1.txt_	m	1	23
21PIM_11_26_11_57_.txt	8	3	1	Hi_Friend	1	BW_55.txt_BW_45.txt_	m	1	23
21PIM_11_26_11_57_.txt	4	4	1	Hi_Trust	1	GR_40.txt_PJ_31.txt_	m	1	23
21PIM_11_26_11_57_.txt	4	4	8	Lo_Comp	0	BT_34.txt_DD_41.txt_	m	1	23
21PIM_11_26_11_57_.txt	3	5	1	Lo_Agg	0	WD_23.txt_BU_33.txt_	m	1	23
21PIM_11_26_11_57_.txt	9	9	9	Hi_Dom	1	BK_32.txt_DH_13.txt_	m	1	23
21PIM_11_26_11_57_.txt	1	1	1	Lo_Dom	0	SJ_56.txt_HB_7.txt_	m	1	23
22PIM_11_26_12_23_.txt	5	3	1	Hi_Trust	1	GR_40.txt_BW_45.txt_	m	1	22
22PIM_11_26_12_23_.txt	7	7	5	Hi_Dom	1	BT_34.txt_HB_1.txt_	m	1	22
22PIM_11_26_12_23_.txt	4	3	7	Lo_Dom	0	BK_32.txt_PJ_31.txt_	m	1	22
22PIM_11_26_12_23_.txt	3	3	6	Hi_Comp	1	BP_4_diss.txt_SA_58.txt_	m	1	22
22PIM_11_26_12_23_.txt	10	10	1	Lo_Trust	0	GM_4.txt_AK_5.txt_	m	1	22
22PIM_11_26_12_23_.txt	5	7	3	Lo_Comp	0	SJ_56.txt_BU_33.txt_	m	1	22
22PIM_11_26_12_23_.txt	0	4	0	Lo_Agg	0	HB_24_diss.txt_DH_13.txt_	m	1	22
22PIM_11_26_12_23_.txt	10	7	10	Lo_Friend	0	WD_23.txt_MM_20.txt_	m	1	22
22PIM_11_26_12_23_.txt	9	7	7	Hi_Agg	1	ML_34_diss.txt_HB_7.txt_	m	1	22
22PIM_11_26_12_23_.txt	2	3	5	Hi_Friend	1	BW_55.txt_DD_41.txt_	m	1	22
23PIM_11_26_12_45_.txt	5	10	10	Hi_Agg	1	GR_40.txt_MM_20.txt_	m	1	22
23PIM_11_26_12_45_.txt	5	3	1	Hi_Trust	1	BT_34.txt_HB_1.txt_	m	1	22
23PIM_11_26_12_45_.txt	8	8	7	Lo_Trust	0	GM_4.txt_PJ_31.txt_	m	1	22
23PIM_11_26_12_45_.txt	2	2	9	Hi_Dom	1	SJ_56.txt_BU_33.txt_	m	1	22
23PIM_11_26_12_45_.txt	10	10	8	Lo_Friend	0	ML_34_diss.txt_SA_58.txt_	m	1	22
23PIM_11_26_12_45_.txt	2	2	2	Hi_Friend	1	BK_32.txt_DH_13.txt_	m	1	22
23PIM_11_26_12_45_.txt	9	1	3	Hi_Comp	1	BW_55.txt_DD_41.txt_	m	1	22
23PIM_11_26_12_45_.txt	1	1	1	Lo_Dom	0	WD_23.txt_BW_45.txt_	m	1	22
23PIM_11_26_12_45_.txt	1	1	1	Lo_Agg	0	HB_24_diss.txt_AK_5.txt_	m	1	22
23PIM_11_26_12_45_.txt	8	1	0	Lo_Comp	0	BP_4_diss.txt_HB_7.txt_	m	1	22
24PIM_11_26_12_55_.txt	3	7	4	Hi_Trust	1	HB_24_diss.txt_BW_45.txt_	m	1	23
24PIM_11_26_12_55_.txt	7	1	2	Lo_Agg	0	ML_34_diss.txt_PJ_31.txt_	m	1	23
24PIM_11_26_12_55_.txt	9	10	10	Hi_Agg	1	BP_4_diss.txt_DD_41.txt_	m	1	23
24PIM_11_26_12_55_.txt	8	2	8	Lo_Friend	0	SJ_56.txt_BU_33.txt_	m	1	23
24PIM_11_26_12_55_.txt	8	6	0	Hi_Comp	1	BK_32.txt_AK_5.txt_	m	1	23
24PIM_11_26_12_55_.txt	8	0	0	Lo_Dom	0	WD_23.txt_DH_13.txt_	m	1	23
24PIM_11_26_12_55_.txt	1	9	3	Hi_Friend	1	GR_40.txt_HB_1.txt_	m	1	23
24PIM_11_26_12_55_.txt	9	10	10	Lo_Comp	0	GM_4.txt_MM_20.txt_	m	1	23
24PIM_11_26_12_55_.txt	2	9	9	Hi_Dom	1	BW_55.txt_HB_7.txt_	m	1	23
24PIM_11_26_12_55_.txt	9	8	9	Lo_Trust	0	BT_34.txt_SA_58.txt_	m	1	23
25PIM_11_26_13_3_.txt	9	1	1	Hi_Dom	1	HB_24_diss.txt_BU_33.txt_	m	1	21
25PIM_11_26_13_3_.txt	2	7	9	Lo_Trust	0	ML_34_diss.txt_DH_13.txt_	m	1	21
25PIM_11_26_13_3_.txt	7	7	0	Lo_Agg	0	BP_4_diss.txt_AK_5.txt_	m	1	21
25PIM_11_26_13_3_.txt	5	5	5	Lo_Comp	0	GM_4.txt_DD_41.txt_	m	1	21
25PIM_11_26_13_3_.txt	10	10	10	Hi_Agg	1	BT_34.txt_HB_1.txt_	m	1	21
25PIM_11_26_13_3_.txt	0	1	5	Lo_Friend	0	GR_40.txt_SA_58.txt_	m	1	21
25PIM_11_26_13_3_.txt	2	6	2	Hi_Trust	1	BW_55.txt_PJ_31.txt_	m	1	21
25PIM_11_26_13_3_.txt	1	2	7	Lo_Dom	0	WD_23.txt_BW_45.txt_	m	1	21
25PIM_11_26_13_3_.txt	7	5	4	Hi_Comp	1	BK_32.txt_HB_7.txt_	m	1	21
25PIM_11_26_13_3_.txt	6	6	3	Hi_Friend	1	SJ_56.txt_MM_20.txt_	m	1	21
26PIM_11_26_13_13_.txt	1	1	2	Lo_Comp	0	ML_34_diss.txt_DD_41.txt_	f	0	21
26PIM_11_26_13_13_.txt	4	7	6	Hi_Comp	1	BP_4_diss.txt_DH_13.txt_	f	0	21
26PIM_11_26_13_13_.txt	1	1	7	Lo_Trust	0	BT_34.txt_BW_45.txt_	f	0	21
26PIM_11_26_13_13_.txt	5	5	3	Hi_Friend	1	HB_24_diss.txt_SA_58.txt_	f	0	21
26PIM_11_26_13_13_.txt	6	1	1	Lo_Dom	0	WD_23.txt_AK_5.txt_	f	0	21
26PIM_11_26_13_13_.txt	7	6	8	Lo_Friend	0	GR_40.txt_MM_20.txt_	f	0	21
26PIM_11_26_13_13_.txt	1	10	10	Hi_Agg	1	BK_32.txt_PJ_31.txt_	f	0	21
26PIM_11_26_13_13_.txt	4	8	9	Hi_Dom	1	GM_4.txt_HB_1.txt_	f	0	21
26PIM_11_26_13_13_.txt	7	4	3	Hi_Trust	1	SJ_56.txt_HB_7.txt_	f	0	21
26PIM_11_26_13_13_.txt	4	4	4	Lo_Agg	0	BW_55.txt_BU_33.txt_	f	0	21
27PIM_11_26_13_25_.txt	0	0	0	Lo_Agg	0	GR_40.txt_AK_5.txt_	m	1	25
27PIM_11_26_13_25_.txt	5	3	2	Hi_Comp	1	BT_34.txt_BU_33.txt_	m	1	25
27PIM_11_26_13_25_.txt	2	2	2	Hi_Trust	1	BP_4_diss.txt_DD_41.txt_	m	1	25
27PIM_11_26_13_25_.txt	7	5	7	Lo_Friend	0	SJ_56.txt_BW_45.txt_	m	1	25
27PIM_11_26_13_25_.txt	0	1	1	Lo_Dom	0	WD_23.txt_SA_58.txt_	m	1	25
27PIM_11_26_13_25_.txt	4	8	3	Hi_Dom	1	ML_34_diss.txt_DH_13.txt_	m	1	25
27PIM_11_26_13_25_.txt	2	1	9	Lo_Comp	0	BK_32.txt_PJ_31.txt_	m	1	25
27PIM_11_26_13_25_.txt	10	4	6	Lo_Trust	0	BW_55.txt_HB_7.txt_	m	1	25
27PIM_11_26_13_25_.txt	10	9	9	Hi_Agg	1	HB_24_diss.txt_HB_1.txt_	m	1	25
27PIM_11_26_13_25_.txt	3	1	2	Hi_Friend	1	GM_4.txt_MM_20.txt_	m	1	25
28PIM_11_26_13_43_.txt	2	2	2	Hi_Trust	1	GM_4.txt_SA_58.txt_	m	1	21
28PIM_11_26_13_43_.txt	5	0	2	Lo_Agg	0	BP_4_diss.txt_HB_7.txt_	m	1	21
28PIM_11_26_13_43_.txt	2	1	3	Lo_Dom	0	ML_34_diss.txt_BU_33.txt_	m	1	21
28PIM_11_26_13_43_.txt	0	7	5	Hi_Comp	1	BW_55.txt_PJ_31.txt_	m	1	21
28PIM_11_26_13_43_.txt	5	5	3	Hi_Friend	1	SJ_56.txt_HB_1.txt_	m	1	21
28PIM_11_26_13_43_.txt	6	9	8	Lo_Friend	0	BT_34.txt_MM_20.txt_	m	1	21
28PIM_11_26_13_43_.txt	9	9	9	Hi_Agg	1	GR_40.txt_DH_13.txt_	m	1	21
28PIM_11_26_13_43_.txt	4	9	7	Lo_Comp	0	BK_32.txt_AK_5.txt_	m	1	21
28PIM_11_26_13_43_.txt	9	9	10	Lo_Trust	0	HB_24_diss.txt_BW_45.txt_	m	1	21
28PIM_11_26_13_43_.txt	5	10	7	Hi_Dom	1	WD_23.txt_DD_41.txt_	m	1	21
2PCI_11_25_11_56_.txt	3	3	1	Hi_Trust	1	ML_34_diss.txt_AK_5.txt_	m	1	25
2PCI_11_25_11_56_.txt	1	7	8	Hi_Friend	1	GR_40.txt_DD_41.txt_	m	1	25
2PCI_11_25_11_56_.txt	4	3	3	Hi_Comp	1	HB_24_diss.txt_MM_20.txt_	m	1	25
2PCI_11_25_11_56_.txt	10	10	10	Hi_Agg	1	BK_32.txt_HB_7.txt_	m	1	25
2PCI_11_25_11_56_.txt	5	7	7	Lo_Trust	0	WD_23.txt_HB_1.txt_	m	1	25
2PCI_11_25_11_56_.txt	1	1	2	Lo_Dom	0	BT_34.txt_SA_58.txt_	m	1	25
2PCI_11_25_11_56_.txt	2	2	5	Lo_Agg	0	BW_55.txt_BU_33.txt_	m	1	25
2PCI_11_25_11_56_.txt	2	2	10	Lo_Comp	0	SJ_56.txt_DH_13.txt_	m	1	25
2PCI_11_25_11_56_.txt	10	8	10	Hi_Dom	1	BP_4_diss.txt_BW_45.txt_	m	1	25
2PCI_11_25_11_56_.txt	10	7	10	Lo_Friend	0	GM_4.txt_PJ_31.txt_	m	1	25
2PIM_11_25_11_13_.txt	4	9	9	Hi_Dom	1	GR_40.txt_BU_33.txt_	f	0	25
2PIM_11_25_11_13_.txt	6	2	2	Lo_Comp	0	ML_34_diss.txt_BW_45.txt_	f	0	25
2PIM_11_25_11_13_.txt	6	4	8	Lo_Trust	0	BK_32.txt_DD_41.txt_	f	0	25
2PIM_11_25_11_13_.txt	9	2	2	Lo_Dom	0	BW_55.txt_HB_7.txt_	f	0	25
2PIM_11_25_11_13_.txt	7	6	1	Hi_Trust	1	GM_4.txt_MM_20.txt_	f	0	25
2PIM_11_25_11_13_.txt	5	1	1	Lo_Agg	0	BT_34.txt_HB_1.txt_	f	0	25
2PIM_11_25_11_13_.txt	8	10	10	Hi_Agg	1	SJ_56.txt_DH_13.txt_	f	0	25
2PIM_11_25_11_13_.txt	7	7	2	Hi_Comp	1	HB_24_diss.txt_AK_5.txt_	f	0	25
2PIM_11_25_11_13_.txt	5	6	1	Hi_Friend	1	WD_23.txt_PJ_31.txt_	f	0	25
2PIM_11_25_11_13_.txt	10	10	10	Lo_Friend	0	BP_4_diss.txt_SA_58.txt_	f	0	25
3PCI_11_25_12_5_.txt	3	1	2	Lo_Agg	0	GR_40.txt_DD_41.txt_	m	1	28
3PCI_11_25_12_5_.txt	0	5	0	Lo_Comp	0	BT_34.txt_MM_20.txt_	m	1	28
3PCI_11_25_12_5_.txt	9	1	10	Hi_Agg	1	SJ_56.txt_DH_13.txt_	m	1	28
3PCI_11_25_12_5_.txt	5	10	1	Hi_Dom	1	ML_34_diss.txt_BU_33.txt_	m	1	28
3PCI_11_25_12_5_.txt	4	4	4	Lo_Friend	0	BK_32.txt_BW_45.txt_	m	1	28
3PCI_11_25_12_5_.txt	1	2	0	Hi_Trust	1	HB_24_diss.txt_SA_58.txt_	m	1	28
3PCI_11_25_12_5_.txt	1	1	10	Lo_Trust	0	BP_4_diss.txt_AK_5.txt_	m	1	28
3PCI_11_25_12_5_.txt	1	7	2	Hi_Friend	1	WD_23.txt_HB_1.txt_	m	1	28
3PCI_11_25_12_5_.txt	2	2	10	Lo_Dom	0	BW_55.txt_PJ_31.txt_	m	1	28
3PCI_11_25_12_5_.txt	2	10	3	Hi_Comp	1	GM_4.txt_HB_7.txt_	m	1	28
3PIM_11_25_11_21_.txt	5	3	4	Lo_Comp	0	SJ_56.txt_HB_1.txt_	f	0	18
3PIM_11_25_11_21_.txt	3	1	5	Lo_Agg	0	HB_24_diss.txt_HB_7.txt_	f	0	18
3PIM_11_25_11_21_.txt	1	3	5	Hi_Dom	1	BT_34.txt_PJ_31.txt_	f	0	18
3PIM_11_25_11_21_.txt	5	1	2	Lo_Trust	0	WD_23.txt_BU_33.txt_	f	0	18
3PIM_11_25_11_21_.txt	2	2	5	Hi_Comp	1	BP_4_diss.txt_DD_41.txt_	f	0	18
3PIM_11_25_11_21_.txt	1	1	5	Hi_Trust	1	BW_55.txt_BW_45.txt_	f	0	18
3PIM_11_25_11_21_.txt	2	1	4	Hi_Friend	1	BK_32.txt_SA_58.txt_	f	0	18
3PIM_11_25_11_21_.txt	4	3	0	Hi_Agg	1	GR_40.txt_AK_5.txt_	f	0	18
3PIM_11_25_11_21_.txt	1	2	1	Lo_Friend	0	ML_34_diss.txt_DH_13.txt_	f	0	18
3PIM_11_25_11_21_.txt	4	2	1	Lo_Dom	0	GM_4.txt_MM_20.txt_	f	0	18
4PCI_11_25_12_31_.txt	7	5	9	Lo_Comp	0	HB_24_diss.txt_BU_33.txt_	f	0	19
4PCI_11_25_12_31_.txt	7	2	2	Hi_Trust	1	GM_4.txt_AK_5.txt_	f	0	19
4PCI_11_25_12_31_.txt	9	2	3	Hi_Friend	1	BP_4_diss.txt_DD_41.txt_	f	0	19
4PCI_11_25_12_31_.txt	0	2	1	Lo_Agg	0	ML_34_diss.txt_DH_13.txt_	f	0	19
4PCI_11_25_12_31_.txt	1	5	9	Hi_Dom	1	SJ_56.txt_HB_7.txt_	f	0	19
4PCI_11_25_12_31_.txt	10	8	10	Hi_Agg	1	BT_34.txt_SA_58.txt_	f	0	19
4PCI_11_25_12_31_.txt	2	0	0	Lo_Dom	0	WD_23.txt_HB_1.txt_	f	0	19
4PCI_11_25_12_31_.txt	9	10	8	Lo_Friend	0	BW_55.txt_BW_45.txt_	f	0	19
4PCI_11_25_12_31_.txt	10	10	10	Lo_Trust	0	GR_40.txt_MM_20.txt_	f	0	19
4PCI_11_25_12_31_.txt	3	0	1	Hi_Comp	1	BK_32.txt_PJ_31.txt_	f	0	19
4PIM_11_25_11_36_.txt	7	7	6	Hi_Friend	1	BW_55.txt_PJ_31.txt_	f	0	21
4PIM_11_25_11_36_.txt	2	8	10	Hi_Agg	1	BP_4_diss.txt_HB_7.txt_	f	0	21
4PIM_11_25_11_36_.txt	4	1	2	Hi_Trust	1	GM_4.txt_DD_41.txt_	f	0	21
4PIM_11_25_11_36_.txt	8	2	0	Lo_Friend	0	BT_34.txt_MM_20.txt_	f	0	21
4PIM_11_25_11_36_.txt	3	1	3	Lo_Dom	0	BK_32.txt_SA_58.txt_	f	0	21
4PIM_11_25_11_36_.txt	9	9	9	Lo_Trust	0	GR_40.txt_DH_13.txt_	f	0	21
4PIM_11_25_11_36_.txt	3	9	2	Hi_Dom	1	HB_24_diss.txt_BW_45.txt_	f	0	21
4PIM_11_25_11_36_.txt	5	0	10	Lo_Comp	0	SJ_56.txt_HB_1.txt_	f	0	21
4PIM_11_25_11_36_.txt	3	1	3	Lo_Agg	0	WD_23.txt_BU_33.txt_	f	0	21
4PIM_11_25_11_36_.txt	8	3	2	Hi_Comp	1	ML_34_diss.txt_AK_5.txt_	f	0	21
5PCI_11_25_12_50_.txt	10	4	7	Hi_Agg	1	BW_55.txt_AK_5.txt_	f	0	19
5PCI_11_25_12_50_.txt	1	7	3	Hi_Comp	1	BK_32.txt_BW_45.txt_	f	0	19
5PCI_11_25_12_50_.txt	1	0	3	Lo_Dom	0	BP_4_diss.txt_HB_1.txt_	f	0	19
5PCI_11_25_12_50_.txt	4	3	3	Lo_Agg	0	WD_23.txt_PJ_31.txt_	f	0	19
5PCI_11_25_12_50_.txt	6	5	4	Hi_Friend	1	GM_4.txt_SA_58.txt_	f	0	19
5PCI_11_25_12_50_.txt	7	2	6	Hi_Trust	1	SJ_56.txt_BU_33.txt_	f	0	19
5PCI_11_25_12_50_.txt	3	7	6	Lo_Friend	0	GR_40.txt_DH_13.txt_	f	0	19
5PCI_11_25_12_50_.txt	3	7	7	Lo_Trust	0	ML_34_diss.txt_HB_7.txt_	f	0	19
5PCI_11_25_12_50_.txt	9	8	5	Lo_Comp	0	HB_24_diss.txt_MM_20.txt_	f	0	19
5PCI_11_25_12_50_.txt	2	8	7	Hi_Dom	1	BT_34.txt_DD_41.txt_	f	0	19
5PIM_11_25_11_44_.txt	2	5	5	Lo_Trust	0	BT_34.txt_DD_41.txt_	f	0	22
5PIM_11_25_11_44_.txt	3	1	0	Lo_Dom	0	HB_24_diss.txt_SA_58.txt_	f	0	22
5PIM_11_25_11_44_.txt	0	2	0	Hi_Comp	1	GR_40.txt_MM_20.txt_	f	0	22
5PIM_11_25_11_44_.txt	0	2	1	Hi_Trust	1	BK_32.txt_BW_45.txt_	f	0	22
5PIM_11_25_11_44_.txt	7	8	8	Hi_Dom	1	SJ_56.txt_DH_13.txt_	f	0	22
5PIM_11_25_11_44_.txt	10	10	9	Lo_Comp	0	ML_34_diss.txt_BU_33.txt_	f	0	22
5PIM_11_25_11_44_.txt	3	10	10	Hi_Agg	1	BW_55.txt_HB_1.txt_	f	0	22
5PIM_11_25_11_44_.txt	7	1	6	Hi_Friend	1	BP_4_diss.txt_AK_5.txt_	f	0	22
5PIM_11_25_11_44_.txt	4	7	5	Lo_Friend	0	WD_23.txt_HB_7.txt_	f	0	22
5PIM_11_25_11_44_.txt	5	3	2	Lo_Agg	0	GM_4.txt_PJ_31.txt_	f	0	22
6PCI_11_26_11_27_.txt	3	5	0	Hi_Comp	1	BW_55.txt_SA_58.txt_	m	1	22
6PCI_11_26_11_27_.txt	8	0	10	Lo_Comp	0	BP_4_diss.txt_HB_1.txt_	m	1	22
6PCI_11_26_11_27_.txt	6	3	10	Hi_Agg	1	SJ_56.txt_DH_13.txt_	m	1	22
6PCI_11_26_11_27_.txt	1	9	0	Hi_Dom	1	BT_34.txt_BU_33.txt_	m	1	22
6PCI_11_26_11_27_.txt	5	8	0	Hi_Trust	1	HB_24_diss.txt_BW_45.txt_	m	1	22
6PCI_11_26_11_27_.txt	7	5	5	Hi_Friend	1	ML_34_diss.txt_AK_5.txt_	m	1	22
6PCI_11_26_11_27_.txt	5	5	5	Lo_Trust	0	GM_4.txt_MM_20.txt_	m	1	22
6PCI_11_26_11_27_.txt	1	0	0	Lo_Agg	0	BK_32.txt_HB_7.txt_	m	1	22
6PCI_11_26_11_27_.txt	5	4	10	Lo_Friend	0	WD_23.txt_DD_41.txt_	m	1	22
6PCI_11_26_11_27_.txt	2	0	2	Lo_Dom	0	GR_40.txt_PJ_31.txt_	m	1	22
6PIM_11_25_11_50_.txt	8	2	2	Hi_Trust	1	BT_34.txt_BW_45.txt_	f	0	21
6PIM_11_25_11_50_.txt	2	10	10	Hi_Agg	1	HB_24_diss.txt_DH_13.txt_	f	0	21
6PIM_11_25_11_50_.txt	5	5	7	Lo_Comp	0	GM_4.txt_HB_1.txt_	f	0	21
6PIM_11_25_11_50_.txt	10	10	0	Hi_Dom	1	BK_32.txt_SA_58.txt_	f	0	21
6PIM_11_25_11_50_.txt	2	3	2	Hi_Friend	1	ML_34_diss.txt_HB_7.txt_	f	0	21
6PIM_11_25_11_50_.txt	1	1	0	Lo_Agg	0	SJ_56.txt_MM_20.txt_	f	0	21
6PIM_11_25_11_50_.txt	8	1	10	Lo_Trust	0	BW_55.txt_AK_5.txt_	f	0	21
6PIM_11_25_11_50_.txt	1	1	1	Lo_Dom	0	BP_4_diss.txt_PJ_31.txt_	f	0	21
6PIM_11_25_11_50_.txt	7	5	9	Lo_Friend	0	WD_23.txt_BU_33.txt_	f	0	21
6PIM_11_25_11_50_.txt	4	1	1	Hi_Comp	1	GR_40.txt_DD_41.txt_	f	0	21
7PCI_11_26_11_34_.txt	1	0	3	Lo_Trust	0	BP_4_diss.txt_PJ_31.txt_	f	0	21
7PCI_11_26_11_34_.txt	3	3	2	Hi_Trust	1	WD_23.txt_AK_5.txt_	f	0	21
7PCI_11_26_11_34_.txt	1	3	6	Lo_Friend	0	HB_24_diss.txt_HB_1.txt_	f	0	21
7PCI_11_26_11_34_.txt	10	10	8	Hi_Dom	1	ML_34_diss.txt_DH_13.txt_	f	0	21
7PCI_11_26_11_34_.txt	10	10	10	Hi_Agg	1	SJ_56.txt_MM_20.txt_	f	0	21
7PCI_11_26_11_34_.txt	5	1	3	Hi_Comp	1	GR_40.txt_BW_45.txt_	f	0	21
7PCI_11_26_11_34_.txt	2	2	5	Lo_Agg	0	GM_4.txt_HB_7.txt_	f	0	21
7PCI_11_26_11_34_.txt	6	6	5	Hi_Friend	1	BT_34.txt_SA_58.txt_	f	0	21
7PCI_11_26_11_34_.txt	9	9	9	Lo_Comp	0	BW_55.txt_DD_41.txt_	f	0	21
7PCI_11_26_11_34_.txt	1	1	3	Lo_Dom	0	BK_32.txt_BU_33.txt_	f	0	21
7PIM_11_25_11_59_.txt	5	0	2	Hi_Trust	1	WD_23.txt_DD_41.txt_	f	0	21
7PIM_11_25_11_59_.txt	2	10	10	Hi_Agg	1	HB_24_diss.txt_BU_33.txt_	f	0	21
7PIM_11_25_11_59_.txt	5	7	0	Hi_Comp	1	BP_4_diss.txt_SA_58.txt_	f	0	21
7PIM_11_25_11_59_.txt	0	1	5	Hi_Dom	1	BW_55.txt_HB_1.txt_	f	0	21
7PIM_11_25_11_59_.txt	5	1	0	Lo_Agg	0	ML_34_diss.txt_AK_5.txt_	f	0	21
7PIM_11_25_11_59_.txt	5	2	5	Hi_Friend	1	BK_32.txt_PJ_31.txt_	f	0	21
7PIM_11_25_11_59_.txt	8	6	9	Lo_Trust	0	GR_40.txt_MM_20.txt_	f	0	21
7PIM_11_25_11_59_.txt	5	1	3	Lo_Dom	0	GM_4.txt_BW_45.txt_	f	0	21
7PIM_11_25_11_59_.txt	3	7	6	Lo_Friend	0	BT_34.txt_HB_7.txt_	f	0	21
7PIM_11_25_11_59_.txt	6	3	9	Lo_Comp	0	SJ_56.txt_DH_13.txt_	f	0	21
8PCI_11_26_11_50_.txt	7	2	6	Lo_Friend	0	WD_23.txt_BW_45.txt_	f	0	22
8PCI_11_26_11_50_.txt	3	6	3	Lo_Dom	0	HB_24_diss.txt_AK_5.txt_	f	0	22
8PCI_11_26_11_50_.txt	4	7	6	Lo_Comp	0	ML_34_diss.txt_HB_1.txt_	f	0	22
8PCI_11_26_11_50_.txt	8	4	4	Hi_Friend	1	BP_4_diss.txt_MM_20.txt_	f	0	22
8PCI_11_26_11_50_.txt	7	4	1	Lo_Agg	0	BT_34.txt_DD_41.txt_	f	0	22
8PCI_11_26_11_50_.txt	7	3	6	Hi_Dom	1	GM_4.txt_PJ_31.txt_	f	0	22
8PCI_11_26_11_50_.txt	6	4	3	Hi_Trust	1	BK_32.txt_HB_7.txt_	f	0	22
8PCI_11_26_11_50_.txt	8	4	8	Hi_Agg	1	GR_40.txt_SA_58.txt_	f	0	22
8PCI_11_26_11_50_.txt	3	6	3	Lo_Trust	0	BW_55.txt_BU_33.txt_	f	0	22
8PCI_11_26_11_50_.txt	4	6	4	Hi_Comp	1	SJ_56.txt_DH_13.txt_	f	0	22
8PIM_11_25_12_7_.txt	4	5	9	Lo_Friend	0	WD_23.txt_HB_7.txt_	m	1	21
8PIM_11_25_12_7_.txt	10	7	10	Hi_Agg	1	BP_4_diss.txt_DH_13.txt_	m	1	21
8PIM_11_25_12_7_.txt	3	4	1	Lo_Dom	0	GM_4.txt_AK_5.txt_	m	1	21
8PIM_11_25_12_7_.txt	10	3	8	Lo_Trust	0	ML_34_diss.txt_PJ_31.txt_	m	1	21
8PIM_11_25_12_7_.txt	4	3	1	Lo_Agg	0	BW_55.txt_SA_58.txt_	m	1	21
8PIM_11_25_12_7_.txt	7	7	7	Hi_Dom	1	BT_34.txt_HB_1.txt_	m	1	21
8PIM_11_25_12_7_.txt	10	8	7	Lo_Comp	0	GR_40.txt_DD_41.txt_	m	1	21
8PIM_11_25_12_7_.txt	7	6	4	Hi_Comp	1	BK_32.txt_BU_33.txt_	m	1	21
8PIM_11_25_12_7_.txt	6	4	4	Hi_Trust	1	SJ_56.txt_MM_20.txt_	m	1	21
8PIM_11_25_12_7_.txt	5	3	2	Hi_Friend	1	HB_24_diss.txt_BW_45.txt_	m	1	21
9PCI_11_26_12_10_.txt	0	9	7	Hi_Dom	1	ML_34_diss.txt_MM_20.txt_	m	1	19
9PCI_11_26_12_10_.txt	7	2	3	Hi_Trust	1	BK_32.txt_BU_33.txt_	m	1	19
9PCI_11_26_12_10_.txt	7	4	9	Lo_Trust	0	GR_40.txt_DD_41.txt_	m	1	19
9PCI_11_26_12_10_.txt	4	6	4	Hi_Friend	1	SJ_56.txt_SA_58.txt_	m	1	19
9PCI_11_26_12_10_.txt	0	1	2	Lo_Comp	0	HB_24_diss.txt_HB_7.txt_	m	1	19
9PCI_11_26_12_10_.txt	6	7	6	Hi_Comp	1	BW_55.txt_DH_13.txt_	m	1	19
9PCI_11_26_12_10_.txt	10	7	10	Hi_Agg	1	GM_4.txt_HB_1.txt_	m	1	19
9PCI_11_26_12_10_.txt	1	2	3	Lo_Dom	0	BP_4_diss.txt_PJ_31.txt_	m	1	19
9PCI_11_26_12_10_.txt	5	2	4	Lo_Friend	0	BT_34.txt_BW_45.txt_	m	1	19
9PCI_11_26_12_10_.txt	3	1	4	Lo_Agg	0	WD_23.txt_AK_5.txt_	m	1	19
9PIM_11_25_12_17_.txt	9	7	8	Lo_Friend	0	BK_32.txt_HB_7.txt_	f	0	18
9PIM_11_25_12_17_.txt	0	6	2	Lo_Dom	0	GR_40.txt_DD_41.txt_	f	0	18
9PIM_11_25_12_17_.txt	9	10	10	Hi_Comp	1	GM_4.txt_BU_33.txt_	f	0	18
9PIM_11_25_12_17_.txt	3	0	2	Lo_Agg	0	BP_4_diss.txt_MM_20.txt_	f	0	18
9PIM_11_25_12_17_.txt	10	7	10	Lo_Trust	0	HB_24_diss.txt_DH_13.txt_	f	0	18
9PIM_11_25_12_17_.txt	0	3	5	Hi_Trust	1	WD_23.txt_BW_45.txt_	f	0	18
9PIM_11_25_12_17_.txt	1	1	2	Lo_Comp	0	BT_34.txt_PJ_31.txt_	f	0	18
9PIM_11_25_12_17_.txt	8	8	3	Hi_Dom	1	BW_55.txt_SA_58.txt_	f	0	18
9PIM_11_25_12_17_.txt	0	5	3	Hi_Friend	1	ML_34_diss.txt_HB_1.txt_	f	0	18
9PIM_11_25_12_17_.txt	9	8	10	Hi_Agg	1	SJ_56.txt_AK_5.txt_	f	0	18
