# Supplementary material for: Create your own stimulus: Manipulating movements according to social categories
Source: PLoS One. 2017 Mar 24;12(3):e0174422. doi: 10.1371/journal.pone.0174422 (PMC5365127; doi:10.1371/journal.pone.0174422)
Supplement: S1 Dataset — (ZIP) [file pone.0174422.s001.zip › S1 Dataset/R_CreateYourStimulus_Analyses.R]

# "Create your own Politician:Manipulating speaker's body movements according to social categories." 
#  Statistical Analyses


setwd(getwd)

library(psych)
library(ltm)
library(boot)
library(nnet)

# #################   EXTRA FUNCTIONs #######################

# function to calculate relative weights for a logistic regression
# Tonidandel, S., & LeBreton, J. M. (2010). 
# Determining the relative importance of predictors in logistic regression: 
# An extension of relative weight analysis.Organizational Research Methods, 13(4), 767-781.
# also see
# http://relativeimportance.davidson.edu/  
# to download code

logRegress<-function(mydata){
  numVar<<-NCOL(mydata)# number of columns of data.frame, <<- makes variable globally available
  Variables<<-names(mydata)[2:numVar]# independent variables are all columns from 2 to last column
  
  Y<-mydata[,1]# dependent variable is first column 
  data.preds<-mydata[,2:length(mydata[1,])]# independent variables are 2 to last column of data.frame
  X<-scale(data.preds)# scale -> centers colums of a matrix; z-transformation
  
  X.svd<-svd(X)# singular value decomposition of matrix; matrix as product of three matrices
  # containing singular values
  Q<-X.svd$v # matrix with columns containing right singular values of x
  P<-X.svd$u # matrix with columns containing left singular values of x
  Z<-P%*%t(Q) # matrix multiplication of P with transposed Q 
  
  Z.stand<-scale(Z) #centering of Z
  
  Lambda<-solve(t(Z.stand)%*%Z.stand)%*%t(Z.stand)%*%X #Obtaining Lambda from equation 7 from Johnson (2000) pg 8
  
  logrfit<-glm(Y~Z.stand,family=binomial) # performing binomial regression
  unstCoefs<<-coef(logrfit)
  b<-unstCoefs[2:length(unstCoefs)]
  LpredY<-predict(logrfit,newdata=mydata,type="response")
  lYhat<-log(LpredY/(1-LpredY))#Creating logit-Y-hat
  stdlYhat<-sd(lYhat)#Getting stdev of logit-Y-hat
  getting.Rsq<-lm(LpredY~Y)#Getting R-sq
  Rsq<-summary(getting.Rsq)$r.squared
  beta_w<<-b*((sqrt(Rsq))/stdlYhat)#Computing standardized logistic regression coefficients
  
  epsilon<-Lambda^2%*%beta_w^2
  R.sq<<-sum(epsilon) # <<- makes variable available outside function
  PropWeights<-(epsilon/R.sq)
  result<<-data.frame(Variables, Raw.RelWeight=epsilon, Rescaled.RelWeight=PropWeights) 
}


# function to calculate percentage overlap of two confidenceintervals
# first argument is vector with two values (upper and lower boundary)
# defining the first confidence interval
# second argument is vector with two values (upper and lower boundary)
# defining the second confidence interval
# calculations are described on page 175 (below Figure 4) in Cumming, G., & Finch, S. (2005). 
# Inference by eye: confidence intervals and how to read pictures of data. American Psychologist, 60(2), 170.
overlap_CI <- function(lower_CI, higher_CI)
{
  # calc range of CI'; 
  lo_range <- lower_CI[2] - lower_CI[1]
  hi_range <- higher_CI[2] - higher_CI[1]
  
  # half of range; called w1 and w2 by Cumming and Finch
  w1 <- lo_range /2
  w2 <- hi_range / 2
  
  # average of both half ranges
  av_w <- (w1 + w2) /2
  
  # distance from upper boundary of lower CI to lower boundary from higher CI
  overlap  <- lower_CI[2] - higher_CI[1]
  
  # percentage of overlap
  perc_overlap <- overlap / av_w
  
  perc_overlap
 
}


# function to calculate median/mean of all columns in a data.frame (must not contain a factor)
all_centre <- function(df)
{
  df_cols <-ncol(df)
  outp <- c()
  for(i in 1:df_cols)
  {
    outp[i] <- median(df[,i])
    #outp[i] <- mean(df[,i])
    
  }
  outp
}


# function for bootstrapping procedures 
# bootstraps medians/means to get Ci's; last col in df is factor
boot_centre <- function(df, i)
{
  df_sub <- df[i,]
  all_centre(df_sub)
}


# function to determine first quartile
quartil_1st <-function(df)
{
  
  res <- quantile(x = df, probs =0.25)
  res
}

# function to determine third quartile
 quartil_3rd <- function(df)
{
  
  res <-quantile(x = df, probs =0.75)
  res
  
}


# combines values from two equally sized matrices 
merge_matrices <- function(matrix1, matrix2)
{
  for (i in 1:ncol(matrix1))
    for (u in 1:ncol(matrix2))
    {
      if(!is.na(matrix1[i,u])){
        matrix1[i,u] <- paste(matrix1[i,u],matrix2[i,u],sep="")
      }
    }
  
  matrix1
}

# function to calculate all quartiles (1st, 2nd = median, 3rd) of all columns in a data.frame (must not contain a factor)
# df -> is a data.frame; which_cols can be - > eg. 2:3 or c(3,5,6); fac -< is factor (grouping variable)
all_quartiles <- function(df, which_cols, fac)
{
  df_sub <- df[,which_cols]
 
  med <- aggregate(x = df_sub,by = list(fac),FUN =median)
  quart_1 <- aggregate(x = df_sub,by = list(fac),FUN =quartil_1st)
  quart_3 <- aggregate(x = df_sub,by = list(fac),FUN =quartil_3rd)
  
  # start with index 2 in col because first one are labels
  for (i in 1:nrow(med)){
    for (u in 2:ncol(med))
    {
        dummy <- paste("(",quart_1[i,u],sep="")
        dummy_2 <- paste(quart_3[i,u],")",sep="")
        dummy_3 <- paste(dummy,dummy_2,sep=";")
        #print(dummy_3)
        med[i,u] <- paste(med[i,u],dummy_3,sep= " ")
      }
    }
  
  med
  
  
}

# function used for bootstrapping correlation coefficients
boot_correl <- function(df, indices)
{
  df_sub <- df[indices,]
  correl <- cor(df_sub[[1]], df_sub[[2]], method = "spearman")
}


# function that yields correlation matrix (with bootstrapped confidence intervals) of single data.frame
# depends on boot_correl function above
get_corr_mat_boot <- function(data_fr, first_col = F, type = "pearson")
{
  corr_mat <- matrix(rep(NA,ncol(data_fr)), nrow = ncol(data_fr), ncol = ncol(data_fr), byrow = TRUE,
                     dimnames = list(names(data_fr),names(data_fr)))
  #print (corr_mat)
  run_to = 1
  if (first_col == F)
  {
    run_to = ncol(data_fr)
    
  }
  
  for (i in 1:ncol(data_fr))
  {
    for (u in 1:run_to)
    {
      
      if (u <i) # if(1)
      {
        
        #red_dat <- data.frame(colnames(data_fr)[i]=data_fr[[i]],colnames(data_fr)[u]=data_fr[[u]])
        red_dat <- data_fr[,c(i,u)]
        #print (red_dat)
        boot_output <- boot(red_dat,boot_correl,R = 9999)
        #print(boot_output)
        cor_coef <- round(boot_output$t0,2)
        #res <- cor.test(data_fr[[i]],data_fr[[u]], method = type)
        ci_s <- boot.ci(boot.out = boot_output, type = "bca", index = 1)
        pval<-mean(abs(boot_output$t[,1]-mean(boot_output$t[,1]))>abs(boot_output$t0[1]))
        #print(ci_s)
        #print(pval)
        
        if(pval <= 0.05 && pval > 0.01)
        {
          cor_coef <- paste(cor_coef,"*", sep="")
        }
        if(pval <= 0.01 && pval > 0.001)
        {
          cor_coef <- paste(cor_coef,"**", sep="")
        }  
        if(pval <= 0.001)
        {
          cor_coef <- paste(cor_coef,"***", sep="")
        }  
        cor_coef <- paste(cor_coef," [",round(ci_s$bca[4],2),",",round(ci_s$bca[5],2),"]", sep="")
        
        #print(cor_coef)
        
        corr_mat[i,u] <- cor_coef
      }# End if (1)
    }# End inner for loop
  }
  
  corr_mat
}# end of function


####################### END OF EXTRA FUNCTIONS #################################


################## STATISTICAL ANALYSES ################################

 

# I) ++++++++++++++ Analyses of Data obtained in experiment using STICK_FIGURE ANIMATIONS +++++++++++++++++++++++

# Load data file
# if it does not work redefine working directory by choosing path of datafile
setwd("C:\\ALLMYSTUFF\\Papers2Write\\CREATE_YOUR_OWN_STICKFIGURE\\SUBMISSIONII_III_CreateYourStimulus\\S1 Dataset")

stick_dat <-read.table("Stick_Data.txt", sep = "\t", header = T)
names(stick_dat)

# Determine age of participants and number of male and female participants
num_males <- aggregate(x = stick_dat$fm_01,by = list(stick_dat$rater_fm),FUN =sum)
num_males <- num_males$x[2] / 10 # 10 rounds for one experimental session
all_particpants <- length(stick_dat$rater_fm) /10
all_particpants
num_females <- all_particpants - num_males
num_females
num_males

round(mean(stick_dat$age),2)
round(sd(stick_dat$age),2)


# calculating quartiles 

stick_quartils <- all_quartiles(stick_dat, c(2,3,4), stick_dat$item)
stick_quartils

#write.table(stick_quartils, file ="Quartiles_Stick_Table.txt", sep = "\t")

# create 4 data.frames to store Bonferroni corrected p-values
vec1 <- c(rep(0,5))

bonfer_reg1 <- data.frame(horz = vec1,vert = vec1, vel = vec1)
bonfer_reg2 <- data.frame(horz = vec1,vert = vec1, vel = vec1)
bonfer_reg3 <- data.frame(horz = vec1,vert = vec1, vel = vec1)
bonfer_reg4 <- data.frame(horz = vec1,vert = vec1, vel = vec1)

# additional tables to store all the CI's

ci_stick <- data.frame(horz = vec1,vert = vec1, vel = vec1)
ci_dot <- data.frame(horz = vec1,vert = vec1, vel = vec1)

# ++++++++++++++++++++++  LOGISTIC REGRESSIONS Experiment I +++++++++++++++++++++++++++++++++

# (1.1) extract high and low DOMINANCE  ratings


dom_stick <- stick_dat[stick_dat$item == "Lo_Dom" | stick_dat$item == "Hi_Dom"
                       ,c("horz","vert","vel","item")] 

# recode hi and lo as 0 and 1
hi_lo_dom = c()
hi_lo_dom[dom_stick$item == "Lo_Dom"] = 0
#hi_lo_dom
hi_lo_dom[dom_stick$item == "Hi_Dom"] = 1
dom_stick[, "recode_hi_lo"] = hi_lo_dom


# regression model 
mod_dom_stick_all_III <- glm(recode_hi_lo ~ horz + vert + vel, data=dom_stick, family=binomial("logit"))
summary(mod_dom_stick_all_III)
round(summary(mod_dom_stick_all_III)$coefficients,2)
confint(mod_dom_stick_all_III) # 95% CI's 
# or confint.default -> provides CI's based on SE's (identical to SPSS)
#confint.default(mod_dom_stick_all_III)

# correct p-values with Bonferroni and check what is still below 0.05
p_val_corr <- summary(mod_dom_stick_all_III)$coefficients[,4] * 30 # 15 Tests on this table
bonfer_reg1[1,1] <- p_val_corr[2]
bonfer_reg1[1,2] <- p_val_corr[3]
bonfer_reg1[1,3] <- p_val_corr[4]


# calculate (biserial) correlations; uses bootstrapping and may take a few minutes
res <- get_corr_mat_boot(dom_stick[,c(5,1,2,3)], type ="spearman")
res

# calculate relative weights with logRess function by Tonidandel & LeBreton; see above

# create subset of data_frame containing dependent variable (binary)
# at column 1 and independent variables at column 2 to n

logRegress(dom_stick[,c(5,1,2,3)])
result # result is globally available(stored in function (1)) with <<-
R.sq # R.sq is also globally available; outside logRegress function

#--------------------------
# single predictors fed into model plus calculating confidence intervals
#pred1 = horz
dom_horz <- data.frame(crit = dom_stick$recode_hi_lo , pred1 = dom_stick$horz )
mod_dom_horz <- glm(crit ~ pred1, data=dom_horz, family=binomial("logit"))
summary(mod_dom_horz)
round(summary(mod_dom_horz)$coefficients,2)
# 95% CI's 
confint(mod_dom_horz)
# or confint.default -> provides CI's based on SE's (identical to SPSS)

#confint.default(mod_dom_stick_all_III)


# correct p-values with Bonferroni and check what is still below 0.05
p_val_corr <- summary(mod_dom_horz)$coefficients[,4] * 30 # 15 Tests on this table
bonfer_reg2[1,1] <- p_val_corr[2]

# relative weight for one predictor
logRegress(dom_stick[,c(5,1)])
result # result is globally available(stored in function (1)) with <<-
R.sq # R.sq is also globally available; outside logRegress function


# pred1 = vert
dom_vert<- data.frame(crit = dom_stick$recode_hi_lo , pred1 = dom_stick$vert )
mod_dom_vert <- glm(crit ~ pred1, data=dom_vert, family=binomial("logit"))
summary(mod_dom_vert)
round(summary(mod_dom_vert)$coefficients,2)
# 95 % CI's 
confint(mod_dom_vert)
# or confint.default -> provides CI's based on SE's (identical to SPSS)
#confint.default(mod_dom_stick_all_III)


# correct p-values with Bonferroni and check what is still below 0.05
p_val_corr <- summary(mod_dom_vert)$coefficients[,4] * 30 # 15 Tests on this table
bonfer_reg2[1,2] <- p_val_corr[2]

# relative weight for one predictor
logRegress(dom_stick[,c(5,2)])
result # result is globally available(stored in function (1)) with <<-
R.sq # R.sq is also globally available; outside logRegress function


# pred1 = vel
dom_vel <- data.frame(crit = dom_stick$recode_hi_lo , pred1 = dom_stick$vel )
mod_dom_vel <- glm(crit ~ pred1, data=dom_vel, family=binomial("logit"))
summary(mod_dom_vel)
round(summary(mod_dom_vel)$coefficients,2)
# 95 % CI's 
confint(mod_dom_vel)
# or confint.default -> provides CI's based on SE's (identical to SPSS)
#confint.default(mod_dom_stick_all_III)

# correct p-values with Bonferroni and check what is still below 0.05
p_val_corr <- summary(mod_dom_vert)$coefficients[,4] * 30 # 15 Tests on this table
bonfer_reg2[1,3] <- p_val_corr[2]

# relative weight for one predictor
logRegress(dom_stick[,c(5,3)])
result # result is globally available(stored in function (1)) with <<-
R.sq # R.sq is also globally available; outside logRegress function

# all confidence intervals for single predictor models
conf <- paste(round(confint(mod_dom_horz)[2,1],2),"/",round(confint(mod_dom_horz)[2,2],2))
ci_stick[1,1] <- conf
conf <- paste(round(confint(mod_dom_vert)[2,1],2),"/",round(confint(mod_dom_vert)[2,2],2))
ci_stick[1,2] <- conf
conf <- paste(round(confint(mod_dom_vel)[2,1],2),"/",round(confint(mod_dom_vel)[2,2],2))
ci_stick[1,3] <- conf
ci_stick

# (1.2) extract high and low AGGRESSIVENESS  ratings

agg_stick <- stick_dat[stick_dat$item == "Lo_Agg" | stick_dat$item == "Hi_Agg"
                       ,c("horz","vert","vel","item")] 
agg_stick

# recode hi and lo as 0 and 1
hi_lo_agg = c()
hi_lo_agg[agg_stick$item == "Lo_Agg"] = 0
hi_lo_agg[agg_stick$item == "Hi_Agg"] = 1
agg_stick[, "recode_hi_lo"] = hi_lo_agg


mod_agg_stick_all_III <- glm(recode_hi_lo ~ horz + vert + vel, data=agg_stick, family=binomial("logit"))
summary(mod_agg_stick_all_III)
round(summary(mod_agg_stick_all_III)$coefficients,2)
# 95 % CI's 
confint(mod_agg_stick_all_III)
# or confint.default -> provides CI's based on SE's (identical to SPSS)
#confint.default(mod_dom_stick_all_III)

# correct p-values with Bonferroni and check what is still below 0.05
p_val_corr <- summary(mod_agg_stick_all_III)$coefficients[,4] * 30 # 15 Tests on this table
bonfer_reg1[2,1] <- p_val_corr[2]
bonfer_reg1[2,2] <- p_val_corr[3]
bonfer_reg1[2,3] <- p_val_corr[4]

# calculate (biserial) correlations; uses bootstrapping and may take a few minutes
#res <- get_corr_mat_boot(agg_stick[,c(5,1,2,3)], type ="spearman")
# res


# calculate relative weights with logRess function by Tonidandel & LeBreton; see above

# create subset of data_frame containing dependent variable (binary)
# at column 1 and independent variables at column 2 to n

logRegress(agg_stick[,c(5,1,2,3)])
result # result is globally available(stored in function (1)) with <<-
R.sq # R.sq is also globally available; outside logRegress function

#--------------------------
# single predictors fed into model plus calculating confidence intervals

#pred1 = horz
agg_horz <- data.frame(crit = agg_stick$recode_hi_lo , pred1 = agg_stick$horz )
mod_agg_horz <- glm(crit ~ pred1, data=agg_horz, family=binomial("logit"))
summary(mod_agg_horz)
round(summary(mod_agg_horz)$coefficients,2)
# 95 % CI's 
confint(mod_agg_horz)
# or confint.default -> provides CI's based on SE's (identical to SPSS)
#confint.default(mod_dom_stick_all_III)

# correct p-values with Bonferroni and check what is still below 0.05
p_val_corr <- summary(mod_agg_horz)$coefficients[,4] * 30 # 15 Tests on this table
bonfer_reg2[2,1] <- p_val_corr[2]

# relative weight for one predictor
logRegress(agg_stick[,c(5,1)])
result # result is globally available(stored in function (1)) with <<-
R.sq # R.sq is also globally available; outside logRegress function

# pred1 = vert
agg_vert<- data.frame(crit = agg_stick$recode_hi_lo , pred1 = agg_stick$vert )
mod_agg_vert <- glm(crit ~ pred1, data=agg_vert, family=binomial("logit"))
summary(mod_agg_vert)
round(summary(mod_agg_vert)$coefficients,2)
# 95 % CI's 
confint(mod_agg_vert)
# or confint.default -> provides CI's based on SE's (identical to SPSS)
#confint.default(mod_dom_stick_all_III)

# correct p-values with Bonferroni and check what is still below 0.05
p_val_corr <- summary(mod_agg_vert)$coefficients[,4] * 30 # 15 Tests on this table
bonfer_reg2[2,2] <- p_val_corr[2]

# relative weight for one predictor
logRegress(agg_stick[,c(5,2)])
result # result is globally available(stored in function (1)) with <<-
R.sq # R.sq is also globally available; outside logRegress function


# pred1 = vel
agg_vel <- data.frame(crit = agg_stick$recode_hi_lo , pred1 = agg_stick$vel )
mod_agg_vel <- glm(crit ~ pred1, data=agg_vel, family=binomial("logit"))
summary(mod_agg_vel)
round(summary(mod_agg_vel)$coefficients,2)
# 95 % CI's 
confint(mod_agg_vel)
# or confint.default -> provides CI's based on SE's (identical to SPSS)
#confint.default(mod_dom_stick_all_III)

# correct p-values with Bonferroni and check what is still below 0.05
p_val_corr <- summary(mod_agg_vel)$coefficients[,4] * 30 # 15 Tests on this table
bonfer_reg2[2,3] <- p_val_corr[2]

# relative weight for one predictor
logRegress(agg_stick[,c(5,3)])
result # result is globally available(stored in function (1)) with <<-
R.sq # R.sq is also globally available; outside logRegress function


# all confidence intervals for single predictor models
conf <- paste(round(confint(mod_agg_horz)[2,1],2),"/",round(confint(mod_agg_horz)[2,2],2))
ci_stick[2,1] <- conf
conf <- paste(round(confint(mod_agg_vert)[2,1],2),"/",round(confint(mod_agg_vert)[2,2],2))
ci_stick[2,2] <- conf
conf <- paste(round(confint(mod_agg_vel)[2,1],2),"/",round(confint(mod_agg_vel)[2,2],2))
ci_stick[2,3] <- conf
ci_stick

# (1.3) extract high and low TRUSTWORTHINESS  ratings

trust_stick <- stick_dat[stick_dat$item == "Lo_Trust" | stick_dat$item == "Hi_Trust"
                         ,c("horz","vert","vel","item")] 


# recode hi and lo as 0 and 1
hi_lo_trust = c()
hi_lo_trust[trust_stick$item == "Lo_Trust"] = 0
hi_lo_trust[trust_stick$item == "Hi_Trust"] = 1
trust_stick[, "recode_hi_lo"] = hi_lo_trust

# calculate (biserial) correlations; uses bootstrapping and may take a few minutes
#res <- get_corr_mat_boot(trust_stick[,c(5,1,2,3)],type ="spearman")
# res


mod_stick_trust <- glm(recode_hi_lo ~ horz + vert + vel, data=trust_stick, family=binomial("logit"))
summary(mod_stick_trust)
round(summary(mod_stick_trust)$coefficients,2)
# 95 % CI's 
confint(mod_stick_trust)
# or confint.default -> provides CI's based on SE's (identical to SPSS)
#confint.default(mod_dom_stick_all_III)

# correct p-values with Bonferroni and check what is still below 0.05
p_val_corr <- summary(mod_stick_trust)$coefficients[,4] * 30 # 15 Tests on this table
bonfer_reg1[3,1] <- p_val_corr[2]
bonfer_reg1[3,2] <- p_val_corr[3]
bonfer_reg1[3,3] <- p_val_corr[4]

# calculate relative weights with logRess function by Tonidandel & LeBreton; see above

# use subset of data_frame containing dependent variable (binary)
# at column 1 and independent variables at column 2 to n

logRegress(trust_stick[,c(5,1,2,3)])
result # result is globally available(stored in function (1)) with <<-
R.sq # R.sq is also globally available; outside logRegress function


# single predictors fed into model plus calculating confidence intervals

# pred1 = horz
trust_horz<- data.frame(crit = trust_stick$recode_hi_lo , pred1 = trust_stick$horz )
mod_trust_horz <- glm(crit ~ pred1, data=trust_horz, family=binomial("logit"))
summary(mod_trust_horz)
round(summary(mod_trust_horz)$coefficients,2)
# 95 % CI's 
confint(mod_trust_horz)
# or confint.default -> provides CI's based on SE's (identical to SPSS)
#confint.default(mod_dom_stick_all_III)
# correct p-values with Bonferroni and check what is still below 0.05
p_val_corr <- summary(mod_trust_horz)$coefficients[,4] * 30 # 15 Tests on this table
bonfer_reg2[3,1] <- p_val_corr[2]


# pred1 = vert
trust_vert<- data.frame(crit = trust_stick$recode_hi_lo , pred1 = trust_stick$vert )
mod_trust_vert <- glm(crit ~ pred1, data=trust_vert, family=binomial("logit"))
summary(mod_trust_vert)
round(summary(mod_trust_vert)$coefficients,2)
# 95 % CI's 
confint(mod_trust_vert)
# or confint.default -> provides CI's based on SE's (identical to SPSS)
#confint.default(mod_dom_stick_all_III)
# correct p-values with Bonferroni and check what is still below 0.05
p_val_corr <- summary(mod_trust_vert)$coefficients[,4] * 30 # 15 Tests on this table
bonfer_reg2[3,2] <- p_val_corr[2]


# pred1 = vel
trust_vel <- data.frame(crit = trust_stick$recode_hi_lo , pred1 = trust_stick$vel )
mod_trust_vel <- glm(crit ~ pred1, data=trust_vel, family=binomial("logit"))
summary(mod_trust_vel)
round(summary(mod_trust_vel)$coefficients,2)
# 95 % CI's 
confint(mod_trust_vel)
# or confint.default -> provides CI's based on SE's (identical to SPSS)
#confint.default(mod_dom_stick_all_III)
# correct p-values with Bonferroni and check what is still below 0.05
p_val_corr <- summary(mod_trust_vel)$coefficients[,4] * 30 # 15 Tests on this table
bonfer_reg2[3,3] <- p_val_corr[2]


# all confidence intervals for single predictor models
conf <- paste(round(confint(mod_trust_horz)[2,1],2),"/",round(confint(mod_trust_horz)[2,2],2))
ci_stick[3,1] <- conf
conf <- paste(round(confint(mod_trust_vert)[2,1],2),"/",round(confint(mod_trust_vert)[2,2],2))
ci_stick[3,2] <- conf
conf <- paste(round(confint(mod_trust_vel)[2,1],2),"/",round(confint(mod_trust_vel)[2,2],2))
ci_stick[3,3] <- conf
ci_stick


# (1.4) extract high and low COMPETENCE  ratings

comp_stick <- stick_dat[stick_dat$item == "Lo_Comp" | stick_dat$item == "Hi_Comp"
                       ,c("horz","vert","vel","item")] 
comp_stick


#logistic regressions 

# recode hi and lo as 0 and 1
hi_lo_comp = c()
hi_lo_comp[comp_stick$item == "Lo_Comp"] = 0
hi_lo_comp[comp_stick$item == "Hi_Comp"] = 1
comp_stick[, "recode_hi_lo"] = hi_lo_comp

# calculate (biserial) correlations; uses bootstrapping and may take a few minutes
#res <- get_corr_mat_boot(comp_stick[,c(5,1,2,3)], type ="spearman")
#res


mod_comp_stick <- glm(recode_hi_lo ~ horz + vert + vel, data=comp_stick, family=binomial("logit"))
summary(mod_comp_stick)
round(summary(mod_comp_stick)$coefficients,2)
# 95 % CI's 
confint(mod_comp_stick)
# or confint.default -> provides CI's based on SE's (identical to SPSS)
#confint.default(mod_dom_stick_all_III)

# correct p-values with Bonferroni and check what is still below 0.05
p_val_corr <- summary(mod_comp_stick)$coefficients[,4] * 30 # 15 Tests on this table
bonfer_reg1[4,1] <- p_val_corr[2]
bonfer_reg1[4,2] <- p_val_corr[3]
bonfer_reg1[4,3] <- p_val_corr[4]

# calculate relative weights with logRess function by Tonidandel & LeBreton; see above

#create subset of data_frame containing dependent variable (binary)
# at column 1 and independent variables at column 2 to n

logRegress(comp_stick[,c(5,1,2,3)])
result # result is globally available(stored in function (1)) with <<-
R.sq # R.sq is also globally available; outside logRegress function

# single predictors fed into model plus calculating confidence intervals

# pred1 = horz
comp_horz<- data.frame(crit = comp_stick$recode_hi_lo , pred1 = comp_stick$horz )
mod_comp_horz <- glm(crit ~ pred1, data=comp_horz, family=binomial("logit"))
summary(mod_comp_horz)
round(summary(mod_comp_horz)$coefficients,2)
# 95 % CI's 
confint(mod_comp_horz)
# or confint.default -> provides CI's based on SE's (identical to SPSS)
#confint.default(mod_dom_stick_all_III)
# correct p-values with Bonferroni and check what is still below 0.05
p_val_corr <- summary(mod_comp_horz)$coefficients[,4] * 30 # 15 Tests on this table
bonfer_reg2[4,1] <- p_val_corr[2]


# pred1 = vert
comp_vert<- data.frame(crit = comp_stick$recode_hi_lo , pred1 = comp_stick$vert )
mod_comp_vert <- glm(crit ~ pred1, data=comp_vert, family=binomial("logit"))
summary(mod_comp_vert)
round(summary(mod_comp_vert)$coefficients,2)
# 95 % CI's 
confint(mod_comp_vert)
# or confint.default -> provides CI's based on SE's (identical to SPSS)
#confint.default(mod_dom_stick_all_III)
p_val_corr <- summary(mod_comp_vert)$coefficients[,4] * 30 # 15 Tests on this table
bonfer_reg2[4,2] <- p_val_corr[2]


# pred1 = vel
comp_vel <- data.frame(crit = comp_stick$recode_hi_lo , pred1 = comp_stick$vel )
mod_comp_vel <- glm(crit ~ pred1, data=comp_vel, family=binomial("logit"))
summary(mod_comp_vel)
round(summary(mod_comp_vel)$coefficients,2)
# 95 % CI's 
confint(mod_comp_vel)
# or confint.default -> provides CI's based on SE's (identical to SPSS)
#confint.default(mod_dom_stick_all_III)
#confint.default(mod_dom_stick_all_III)
p_val_corr <- summary(mod_comp_vel)$coefficients[,4] * 30 # 15 Tests on this table
bonfer_reg2[4,3] <- p_val_corr[2]

# all confidence intervals for single predictor models
conf <- paste(round(confint(mod_comp_horz)[2,1],2),"/",round(confint(mod_comp_horz)[2,2],2))
ci_stick[4,1] <- conf
conf <- paste(round(confint(mod_comp_vert)[2,1],2),"/",round(confint(mod_comp_vert)[2,2],2))
ci_stick[4,2] <- conf
conf <- paste(round(confint(mod_comp_vel)[2,1],2),"/",round(confint(mod_comp_vel)[2,2],2))
ci_stick[4,3] <- conf
ci_stick


# (1.5) extract high and low FRIENDLINESS  ratings

friend_stick <- stick_dat[stick_dat$item == "Lo_Friend" | stick_dat$item == "Hi_Friend"
                        ,c("horz","vert","vel","item")] 
friend_stick


# recode hi and lo as 0 and 1
hi_lo_friend = c()
hi_lo_friend[friend_stick$item == "Lo_Friend"] = 0
hi_lo_friend[friend_stick$item == "Hi_Friend"] = 1
friend_stick[, "recode_hi_lo"] = hi_lo_friend

mod_friend_stick <- glm(recode_hi_lo ~ horz + vert + vel, data=friend_stick, family=binomial("logit"))
summary(mod_friend_stick)
round(summary(mod_friend_stick)$coefficients,2)
# 95 % CI's 
confint(mod_friend_stick)
# or confint.default -> provides CI's based on SE's (identical to SPSS)
#confint.default(mod_dom_stick_all_III)


# correct p-values with Bonferroni and check what is still below 0.05
p_val_corr <- summary(mod_comp_stick)$coefficients[,4] * 30 # 15 Tests on this table
bonfer_reg1[5,1] <- p_val_corr[2]
bonfer_reg1[5,2] <- p_val_corr[3]
bonfer_reg1[5,3] <- p_val_corr[4]

# calculate (biserial) correlations; uses bootstrapping and may take a few minutes
#res <- get_corr_mat_boot(friend_stick[,c(5,1,2,3)])
#res

# calculate relative weights with logRess function by Tonidandel & LeBreton; see above

#create subset of data_frame containing dependent variable (binary)
# at column 1 and independent variables at column 2 to n


logRegress(friend_stick[,c(5,1,2,3)])
result # result is globally available(stored in function (1)) with <<-
R.sq # R.sq is also globally available; outside logRegress function

# single predictors fed into model plus calculating confidence intervals

# pred1 = horz
friend_horz<- data.frame(crit = friend_stick$recode_hi_lo , pred1 = friend_stick$horz )
mod_friend_horz <- glm(crit ~ pred1, data=friend_horz, family=binomial("logit"))
summary(mod_friend_horz)
round(summary(mod_friend_horz)$coefficients,2)
# 95 % CI's 
confint(mod_friend_horz)
# or confint.default -> provides CI's based on SE's (identical to SPSS)
#confint.default(mod_dom_stick_all_III)
p_val_corr <- summary(mod_friend_horz)$coefficients[,4] * 30# 15 Tests on this table
bonfer_reg2[5,1] <- p_val_corr[2]

# pred1 = vert
friend_vert<- data.frame(crit = friend_stick$recode_hi_lo , pred1 = friend_stick$vert )
mod_friend_vert <- glm(crit ~ pred1, data=friend_vert, family=binomial("logit"))
summary(mod_friend_vert)
round(summary(mod_friend_vert)$coefficients,2)
# 95 % CI's 
confint(mod_friend_vert)
# or confint.default -> provides CI's based on SE's (identical to SPSS)
#confint.default(mod_dom_stick_all_III)
#confint.default(mod_dom_stick_all_III)
p_val_corr <- summary(mod_friend_vert)$coefficients[,4] * 30 # 15 Tests on this table
bonfer_reg2[5,2] <- p_val_corr[2]

# pred1 = vel
friend_vel <- data.frame(crit = friend_stick$recode_hi_lo , pred1 = friend_stick$vel )
mod_friend_vel <- glm(crit ~ pred1, data=friend_vel, family=binomial("logit"))
summary(mod_friend_vel)
round(summary(mod_friend_vel)$coefficients,2)
# 95 % CI's 
confint(mod_friend_vel)
# or confint.default -> provides CI's based on SE's (identical to SPSS)
#confint.default(mod_dom_stick_all_III)
#confint.default(mod_dom_stick_all_III)
p_val_corr <- summary(mod_friend_vel)$coefficients[,4] * 30 # 15 Tests on this table
bonfer_reg2[5,3] <- p_val_corr[2]


# all confidence intervals for single predictor models
conf <- paste(round(confint(mod_friend_horz)[2,1],2),"/",round(confint(mod_friend_horz)[2,2],2))
ci_stick[5,1] <- conf
conf <- paste(round(confint(mod_friend_vert)[2,1],2),"/",round(confint(mod_friend_vert)[2,2],2))
ci_stick[5,2] <- conf
conf <- paste(round(confint(mod_friend_vel)[2,1],2),"/",round(confint(mod_friend_vel)[2,2],2))
ci_stick[5,3] <- conf
ci_stick


# II) ++++++++++++++ Analyses of Data obtained in experiment using DOT ANIMATIONS +++++++++++++++++++++++

dot_dat <-read.table("Dot_Data.txt", sep = "\t", header = T)
names(dot_dat)

# Determine age of participants and number of male and female participants
num_males_dot <- aggregate(x = dot_dat$fm_01,by = list(dot_dat$rater_fm),FUN =sum)
num_males_dot <- num_males_dot$x[2] / 10 # 10 rounds for one experimental session
all_participants_dot <- length(dot_dat$rater_fm) /10
all_participants_dot
num_females_dot <- all_participants_dot - num_males_dot
num_females_dot
num_males_dot

round(mean(dot_dat$age),2)
round(sd(dot_dat$age),2)

# calculating quartiles

dot_quartils <- all_quartiles(dot_dat, c(2,3,4), dot_dat$item)
dot_quartils

#write.table(dot_quartils, file ="Dot_Quartiles_Table.txt", sep = "\t")


#  ++++++++++++++++++++++  LOGISTIC REGRESSIONS Experiment II +++++++++++++++++++++++++++++++++

# (2.1) extract high and low DOMINANCE  ratings


dom_dot <- dot_dat[dot_dat$item == "Lo_Dom" | dot_dat$item == "Hi_Dom"
                       ,c("horz","vert","vel","item")] 

# recode hi and lo as 0 and 1
hi_lo_dom = c()
hi_lo_dom[dom_dot$item == "Lo_Dom"] = 0
hi_lo_dom[dom_dot$item == "Hi_Dom"] = 1
dom_dot[, "recode_hi_lo"] = hi_lo_dom


mod_dom_dot <- glm(recode_hi_lo ~ horz + vert + vel, data=dom_dot, family=binomial("logit"))
summary(mod_dom_dot)
round(summary(mod_dom_dot)$coefficients,2)
# 95 % CI's 
confint(mod_dom_dot)
# or confint.default -> provides CI's based on SE's (identical to SPSS)
#confint.default(mod_dom_stick_all_III)

# correct p-values with Bonferroni and check what is still below 0.05
p_val_corr <- summary(mod_dom_dot)$coefficients[,4] * 15 # 15 Tests on this table
bonfer_reg3[1,1] <- p_val_corr[2]
bonfer_reg3[1,2] <- p_val_corr[3]
bonfer_reg3[1,3] <- p_val_corr[4]

# calculate (biserial) correlations; uses bootstrapping and may take a few minutes
#res <- get_corr_mat_boot(dom_dot[,c(5,1,2,3)], type = "spearman")
#res

# calculate relative weights with logRess function by Tonidandel & LeBreton; see above

#create subset of data_frame containing dependent variable (binary)
# at column 1 and independent variables at column 2 to n

logRegress(dom_dot[,c(5,1,2,3)])
result # result is globally available(stored in function (1)) with <<-
R.sq # R.sq is also globally available; outside logRegress function

# single predictors fed into model plus calculating confidence intervals
# pred1 = horz
dom_horz_dot<- data.frame(crit = dom_dot$recode_hi_lo , pred1 = dom_dot$horz )
mod_dom_horz_dot <- glm(crit ~ pred1, data=dom_horz_dot, family=binomial("logit"))
summary(mod_dom_horz_dot)
round(summary(mod_dom_horz_dot)$coefficients,2)

# 95 % CI's 
confint(mod_dom_horz_dot)

#confint.default(mod_dom_stick_all_III)
p_val_corr <- summary(mod_dom_horz_dot)$coefficients[,4] * 30 # 15 Tests on this table
bonfer_reg4[1,1] <- p_val_corr[2]


# pred1 = vert
dom_vert_dot<- data.frame(crit = dom_dot$recode_hi_lo , pred1 = dom_dot$vert )
mod_dom_vert_dot <- glm(crit ~ pred1, data=dom_vert_dot, family=binomial("logit"))
summary(mod_dom_vert_dot)
round(summary(mod_dom_vert_dot)$coefficients,2)
# 95 % CI's 
confint(mod_dom_vert_dot)

#confint.default(mod_dom_stick_all_III)
p_val_corr <- summary(mod_dom_vert_dot)$coefficients[,4] * 30 # 15 Tests on this table
bonfer_reg4[1,2] <- p_val_corr[2]


# pred1 = vel
dom_vel_dot<- data.frame(crit = dom_dot$recode_hi_lo , pred1 = dom_dot$vel )
mod_dom_vel_dot <- glm(crit ~ pred1, data=dom_vel_dot, family=binomial("logit"))
summary(mod_dom_vel_dot)
round(summary(mod_dom_vel_dot)$coefficients,2)
# 95 % CI's 
confint(mod_dom_vel_dot)
#confint.default(mod_dom_stick_all_III)
p_val_corr <- summary(mod_dom_vel_dot)$coefficients[,4] * 30 # 15 Tests on this table
bonfer_reg4[1,3] <- p_val_corr[2]

# all confidence intervals for single predictor models
conf <- paste(round(confint(mod_dom_horz_dot)[2,1],2),"/",round(confint(mod_dom_horz_dot)[2,2],2))
ci_dot[1,1] <- conf
conf <- paste(round(confint(mod_dom_vert_dot)[2,1],2),"/",round(confint(mod_dom_vert_dot)[2,2],2))
ci_dot[1,2] <- conf
conf <- paste(round(confint(mod_dom_vel_dot)[2,1],2),"/",round(confint(mod_dom_vel_dot)[2,2],2))
ci_dot[1,3] <- conf
ci_dot


# (2.2) extract high and low AGGRESSIVENESS  ratings

agg_dot <- dot_dat[dot_dat$item == "Lo_Agg" | dot_dat$item == "Hi_Agg"
                       ,c("horz","vert","vel","item")] 
agg_dot


#logistic regressions 

# recode hi and lo as 0 and 1
hi_lo_agg = c()
hi_lo_agg[agg_dot$item == "Lo_Agg"] = 0
hi_lo_agg[agg_dot$item == "Hi_Agg"] = 1
agg_dot[, "recode_hi_lo"] = hi_lo_agg

mod_agg_dot <- glm(recode_hi_lo ~ horz + vert + vel, data=agg_dot, family=binomial("logit"))
summary(mod_agg_dot)
round(summary(mod_agg_dot)$coefficients,2)
# 95 % CI's 
confint(mod_agg_dot)

p_val_corr <- summary(mod_agg_dot)$coefficients[,4] * 15 # 15 Tests on this table
bonfer_reg3[2,1] <- p_val_corr[2]
bonfer_reg3[2,2] <- p_val_corr[3]
bonfer_reg3[2,3] <- p_val_corr[4]

# calculate (biserial) correlations;uses bootstrapping and may take a few minutes
#res <- get_corr_mat_boot(agg_dot[,c(5,1,2,3)], type = "spearman")
#res


# calculate relative weights with logRess function by Tonidandel & LeBreton; see above

#create subset of data_frame containing dependent variable (binary)
# at column 1 and independent variables at column 2 to n


logRegress(agg_dot[,c(5,1,2,3)])
result # result is globally available(stored in function (1)) with <<-
R.sq # R.sq is also globally available; outside logRegress function

# single predictors fed into model plus calculating confidence intervals
# pred1 = horz
agg_horz_dot<- data.frame(crit = agg_dot$recode_hi_lo , pred1 = agg_dot$horz )
mod_agg_horz_dot <- glm(crit ~ pred1, data=agg_horz_dot, family=binomial("logit"))
summary(mod_agg_horz_dot)
round(summary(mod_agg_horz_dot)$coefficients,2)
# 95 % CI's 
confint(mod_agg_horz_dot)
#confint.default(mod_dom_stick_all_III)

p_val_corr <- summary(mod_agg_horz_dot)$coefficients[,4] * 30 # 15 Tests on this table
bonfer_reg4[2,1] <- p_val_corr[2]


# pred1 = vert
agg_vert_dot<- data.frame(crit = agg_dot$recode_hi_lo , pred1 = agg_dot$vert )
mod_agg_vert_dot <- glm(crit ~ pred1, data=agg_vert_dot, family=binomial("logit"))
summary(mod_agg_vert_dot)
round(summary(mod_agg_vert_dot)$coefficients,2)
# 95 % CI's 
confint(mod_agg_vert_dot)

#confint.default(mod_dom_stick_all_III)
p_val_corr <- summary(mod_agg_vert_dot)$coefficients[,4] * 30 # 15 Tests on this table
bonfer_reg4[2,2] <- p_val_corr[2]


# pred1 = vel
agg_vel_dot<- data.frame(crit = agg_dot$recode_hi_lo , pred1 = agg_dot$vel )
mod_agg_vel_dot <- glm(crit ~ pred1, data=agg_vel_dot, family=binomial("logit"))
summary(mod_agg_vel_dot)
round(summary(mod_agg_vel_dot)$coefficients,2)
#95% CI's using confint
confint(mod_agg_vel_dot)
# Ci#s based o SE's 
#confint.default(mod_agg_vel_dot)
p_val_corr <- summary(mod_agg_vel_dot)$coefficients[,4] * 30 # 15 Tests on this table
bonfer_reg4[2,3] <- p_val_corr[2]


# all confidence intervals for single predictor models
conf <- paste(round(confint(mod_agg_horz_dot)[2,1],2),"/",round(confint(mod_agg_horz_dot)[2,2],2))
ci_dot[2,1] <- conf
conf <- paste(round(confint(mod_agg_vert_dot)[2,1],2),"/",round(confint(mod_agg_vert_dot)[2,2],2))
ci_dot[2,2] <- conf
conf <- paste(round(confint(mod_agg_vel_dot)[2,1],2),"/",round(confint(mod_agg_vel_dot)[2,2],2))
ci_dot[2,3] <- conf
ci_dot


# (2.3) extract high and low TRUSTWORTHINESS  ratings

trust_dot <- dot_dat[dot_dat$item == "Lo_Trust" | dot_dat$item == "Hi_Trust"
                         ,c("horz","vert","vel","item")] 

# recode hi and lo as 0 and 1
hi_lo_trust = c()
hi_lo_trust[trust_dot$item == "Lo_Trust"] = 0
hi_lo_trust[trust_dot$item == "Hi_Trust"] = 1
trust_dot[, "recode_hi_lo"] = hi_lo_trust


mod_dot_trust <- glm(recode_hi_lo ~ horz + vert + vel, data=trust_dot, family=binomial("logit"))
summary(mod_dot_trust)
round(summary(mod_dot_trust)$coefficients,2)
# 95 % CI's 
confint(mod_dot_trust)

p_val_corr <- summary(mod_dot_trust)$coefficients[,4] * 15 # 15 Tests on this table
bonfer_reg3[3,1] <- p_val_corr[2]
bonfer_reg3[3,2] <- p_val_corr[3]
bonfer_reg3[3,3] <- p_val_corr[4]

# calculate (biserial) correlations; uses bootstrapping and may take a few minutes
#res <- get_corr_mat_boot(trust_dot[,c(5,1,2,3)], type = "spearman")
#res


# calculate relative weights with logRess function by Tonidandel & LeBreton; see above

# use subset of data_frame containing dependent variable (binary)
# at column 1 and independent variables at column 2 to n

logRegress(trust_dot[,c(5,1,2,3)])
result # result is globally available(stored in function (1)) with <<-
R.sq # R.sq is also globally available; outside logRegress function

# single predictors fed into model plus calculating confidence intervals
# pred1 = horz
trust_horz_dot<- data.frame(crit = trust_dot$recode_hi_lo , pred1 = trust_dot$horz )
mod_trust_horz_dot <- glm(crit ~ pred1, data=trust_horz_dot, family=binomial("logit"))
summary(mod_trust_horz_dot)
round(summary(mod_trust_horz_dot)$coefficients,2)
# 95 % CI's 
confint(mod_trust_horz_dot)

p_val_corr <- summary(mod_trust_horz_dot)$coefficients[,4] * 30 # 15 Tests on this table
bonfer_reg4[3,1] <- p_val_corr[2]


# pred1 = vert
trust_vert_dot<- data.frame(crit = trust_dot$recode_hi_lo , pred1 = trust_dot$vert )
mod_trust_vert_dot <- glm(crit ~ pred1, data=trust_vert_dot, family=binomial("logit"))
summary(mod_trust_vert_dot)
round(summary(mod_trust_vert_dot)$coefficients,2)
# 95 % CI's 
confint(mod_trust_vert_dot)

p_val_corr <- summary(mod_trust_vert_dot)$coefficients[,4] * 30 # 15 Tests on this table
bonfer_reg4[3,2] <- p_val_corr[2]


# pred1 = vel
trust_vel_dot<- data.frame(crit = trust_dot$recode_hi_lo , pred1 = trust_dot$vel )
mod_trust_vel_dot <- glm(crit ~ pred1, data=trust_vel_dot, family=binomial("logit"))
summary(mod_trust_vel_dot)
round(summary(mod_trust_vel_dot)$coefficients,2)
# 95 % CI's 
confint(mod_trust_vel_dot)

p_val_corr <- summary(mod_trust_vel_dot)$coefficients[,4] * 30 # 15 Tests on this table
bonfer_reg4[3,3] <- p_val_corr[2]

# all confidence intervals for single predictor models
conf <- paste(round(confint(mod_trust_horz_dot)[2,1],2),"/",round(confint(mod_trust_horz_dot)[2,2],2))
ci_dot[3,1] <- conf
conf <- paste(round(confint(mod_trust_vert_dot)[2,1],2),"/",round(confint(mod_trust_vert_dot)[2,2],2))
ci_dot[3,2] <- conf
conf <- paste(round(confint(mod_trust_vel_dot)[2,1],2),"/",round(confint(mod_trust_vel_dot)[2,2],2))
ci_dot[3,3] <- conf
ci_dot


# (2.4) extract high and low COMPETENCE  ratings

comp_dot <- dot_dat[dot_dat$item == "Lo_Comp" | dot_dat$item == "Hi_Comp"
                        ,c("horz","vert","vel","item")] 
comp_dot


# recode hi and lo as 0 and 1
hi_lo_comp = c()
hi_lo_comp[comp_dot$item == "Lo_Comp"] = 0
hi_lo_comp[comp_dot$item == "Hi_Comp"] = 1
comp_dot[, "recode_hi_lo"] = hi_lo_comp


mod_comp_dot <- glm(recode_hi_lo ~ horz + vert + vel, data=comp_dot, family=binomial("logit"))
summary(mod_comp_dot)
round(summary(mod_comp_dot)$coefficients,2)
# 95 % CI's 
confint(mod_comp_dot)

p_val_corr <- summary(mod_comp_dot)$coefficients[,4] * 15 # 15 Tests on this table
bonfer_reg3[4,1] <- p_val_corr[2]
bonfer_reg3[4,2] <- p_val_corr[3]
bonfer_reg3[4,3] <- p_val_corr[4]

# calculate (biserial) correlations; uses bootstrapping and may take a few minutes
#res <- get_corr_mat_boot(comp_dot[,c(5,1,2,3)])
#res


# calculate relative weights with logRess function by Tonidandel & LeBreton; see above

#create subset of data_frame containing dependent variable (binary)
# at column 1 and independent variables at column 2 to n


logRegress(comp_dot[,c(5,1,2,3)])
result # result is globally available(stored in function (1)) with <<-
R.sq # R.sq is also globally available; outside logRegress function

# single predictors fed into model plus calculating confidence intervals
# pred1 = horz
comp_horz_dot<- data.frame(crit = comp_dot$recode_hi_lo , pred1 = comp_dot$horz )
mod_comp_horz_dot <- glm(crit ~ pred1, data=comp_horz_dot, family=binomial("logit"))
summary(mod_comp_horz_dot)
round(summary(mod_comp_horz_dot)$coefficients,2)
# 95 % CI's 
confint(mod_comp_horz_dot)

p_val_corr <- summary(mod_comp_horz_dot)$coefficients[,4] * 30 # 15 Tests on this table
bonfer_reg4[4,1] <- p_val_corr[2]


# pred1 = vert
comp_vert_dot<- data.frame(crit = comp_dot$recode_hi_lo , pred1 = comp_dot$vert )
mod_comp_vert_dot <- glm(crit ~ pred1, data=comp_vert_dot, family=binomial("logit"))
summary(mod_comp_vert_dot)
round(summary(mod_comp_vert_dot)$coefficients,2)
# 95 % CI's 
confint(mod_comp_vert_dot)

p_val_corr <- summary(mod_comp_vert_dot)$coefficients[,4] * 30 # 15 Tests on this table
bonfer_reg4[4,2] <- p_val_corr[2]


# pred1 = vel
comp_vel_dot<- data.frame(crit = comp_dot$recode_hi_lo , pred1 = comp_dot$vel )
mod_comp_vel_dot <- glm(crit ~ pred1, data=comp_vel_dot, family=binomial("logit"))
summary(mod_comp_vel_dot)
round(summary(mod_comp_vel_dot)$coefficients,2)
# 95 % CI's 
confint(mod_comp_vel_dot)

p_val_corr <- summary(mod_comp_vel_dot)$coefficients[,4] * 30 # 15 Tests on this table
bonfer_reg4[4,3] <- p_val_corr[2]


# all confidence intervals for single predictor models
conf <- paste(round(confint(mod_comp_horz_dot)[2,1],2),"/",round(confint(mod_comp_horz_dot)[2,2],2))
ci_dot[4,1] <- conf
conf <- paste(round(confint(mod_comp_vert_dot)[2,1],2),"/",round(confint(mod_comp_vert_dot)[2,2],2))
ci_dot[4,2] <- conf
conf <- paste(round(confint(mod_comp_vel_dot)[2,1],2),"/",round(confint(mod_comp_vel_dot)[2,2],2))
ci_dot[4,3] <- conf
ci_dot

# (2.5) extract high and low FRIENDLINESS  ratings

friend_dot <- dot_dat[dot_dat$item == "Lo_Friend" | dot_dat$item == "Hi_Friend"
                          ,c("horz","vert","vel","item")] 
friend_dot

# recode hi and lo as 0 and 1
hi_lo_friend = c()
hi_lo_friend[friend_dot$item == "Lo_Friend"] = 0
hi_lo_friend[friend_dot$item == "Hi_Friend"] = 1
friend_dot[, "recode_hi_lo"] = hi_lo_friend

mod_friend_dot <- glm(recode_hi_lo ~ horz + vert + vel, data=friend_dot, family=binomial("logit"))
summary(mod_friend_dot)
round(summary(mod_friend_dot)$coefficients,2)
# 95 % CI's 
confint(mod_friend_dot)

p_val_corr <- summary(mod_friend_dot)$coefficients[,4] * 15 # 15 Tests on this table
bonfer_reg3[5,1] <- p_val_corr[2]
bonfer_reg3[5,2] <- p_val_corr[3]
bonfer_reg3[5,3] <- p_val_corr[4]

# calculate (biserial) correlations; uses bootstrapping and may take a few minutes
#res <- get_corr_mat_boot(friend_dot[,c(5,1,2,3)])
#res


# calculate relative weights with logRess function by Tonidandel & LeBreton; see above

#create subset of data_frame containing dependent variable (binary)
# at column 1 and independent variables at column 2 to n


logRegress(friend_dot[,c(5,1,2,3)])
result # result is globally available(stored in function (1)) with <<-
R.sq # R.sq is also globally available; outside logRegress function

# single predictors fed into model plus calculating confidence intervals
# pred1 = horz
friend_horz_dot<- data.frame(crit = friend_dot$recode_hi_lo , pred1 = friend_dot$horz )
mod_friend_horz_dot <- glm(crit ~ pred1, data=friend_horz_dot, family=binomial("logit"))
summary(mod_friend_horz_dot)
round(summary(mod_friend_horz_dot)$coefficients,2)
# 95 % CI's 
confint(mod_friend_horz_dot)

p_val_corr <- summary(mod_friend_horz_dot)$coefficients[,4] * 30 # 15 Tests on this table
bonfer_reg4[5,1] <- p_val_corr[2]


# pred1 = vert
friend_vert_dot<- data.frame(crit = friend_dot$recode_hi_lo , pred1 = friend_dot$vert )
mod_friend_vert_dot <- glm(crit ~ pred1, data=friend_vert_dot, family=binomial("logit"))
summary(mod_friend_vert_dot)
round(summary(mod_friend_vert_dot)$coefficients,2)
# 95 % CI's 
confint(mod_friend_vert_dot)

p_val_corr <- summary(mod_friend_vert_dot)$coefficients[,4] * 30 # 15 Tests on this table
bonfer_reg4[5,2] <- p_val_corr[2]


# pred1 = vel
friend_vel_dot<- data.frame(crit = friend_dot$recode_hi_lo , pred1 = friend_dot$vel )
mod_friend_vel_dot <- glm(crit ~ pred1, data=friend_vel_dot, family=binomial("logit"))
summary(mod_friend_vel_dot)
round(summary(mod_friend_vel_dot)$coefficients,2)
# 95 % CI's 
confint(mod_friend_vel_dot)

p_val_corr <- summary(mod_friend_vel_dot)$coefficients[,4] * 30 # 15 Tests on this table
bonfer_reg4[5,3] <- p_val_corr[2]

# all confidence intervals for single predictor models
conf <- paste(round(confint(mod_friend_horz_dot)[2,1],2),"/",round(confint(mod_friend_horz_dot)[2,2],2))
ci_dot[5,1] <- conf
conf <- paste(round(confint(mod_friend_vert_dot)[2,1],2),"/",round(confint(mod_friend_vert_dot)[2,2],2))
ci_dot[5,2] <- conf
conf <- paste(round(confint(mod_friend_vel_dot)[2,1],2),"/",round(confint(mod_friend_vel_dot)[2,2],2))
ci_dot[5,3] <- conf

 
ci_stick
ci_dot 


bonfer_reg1
bonfer_reg2
bonfer_reg3
bonfer_reg4

round(bonfer_reg1,3)
round(bonfer_reg2,3)
round(bonfer_reg3,3)
round(bonfer_reg4,3)


# Confidence Interval overlap Stick-figure Dom And Stickfigure Agg
 
# calculate overlap between single predictor dom vel CI and agg vel CI 
stick_dom_ci <- c(.17, .51)
stick_agg_ci <- c(.52, 1.12)

overlap_CI(stick_dom_ci, stick_agg_ci)

# calc overlap between other motion parameters 

stick_dom_ci_horz <- c(.25, .6)
stick_agg_ci_horz <- c(.23, .56)

overlap_CI(stick_dom_ci_horz, stick_agg_ci_horz)

stick_dom_ci_vert <- c(.37, .81)
stick_agg_ci_vert <- c(.36, .79)

overlap_CI(stick_dom_ci_vert, stick_agg_ci_vert)


# Confidence Interval overlap Dot animation Dom And Dot animation Agg

# calculate overlap between single predictor dom vel CI and agg vel CI 
dot_dom_ci <- c(.15, .5)
dot_agg_ci <- c(.65, 1.58)

overlap_CI(dot_dom_ci, dot_agg_ci)


# =====================================================================
# ADDTIONAL TEST to explore relationships between selected verbal categories


# FOR STICK-FIGURE 
# BINOMIAL REGRESSION BETWEEN HIGH AGGRESSIVENESS AND HIGH DOMINANCE

hi_agg_dom_stick <- stick_dat[stick_dat$item == "Hi_Agg" | stick_dat$item == "Hi_Dom"
                       ,c("horz","vert","vel","item")] 

# recode hi and lo as 0 and 1
hi_agg_dom = c()
hi_agg_dom[hi_agg_dom_stick$item == "Hi_Agg"] = 0
hi_agg_dom[hi_agg_dom_stick$item == "Hi_Dom"] = 1
hi_agg_dom_stick[, "recode_hi_lo"] = hi_agg_dom

hi_agg_dom_stick

# regression model 
mod_hi_agg_dom_stick <- glm(recode_hi_lo ~ horz + vert + vel, data=hi_agg_dom_stick, family=binomial("logit"))
summary(mod_hi_agg_dom_stick)
round(summary(mod_hi_agg_dom_stick)$coefficients,2)

# calculate (biserial) correlationsuses; uses bootstrapping and may take a few minutes
res <- get_corr_mat_boot(hi_agg_dom_stick[,c(5,1,2,3)], type ="spearman")
res

# calculate relative weights with logRess function by Tonidandel & LeBreton; see above

# create subset of data_frame containing dependent variable (binary)
# at column 1 and independent variables at column 2 to n

logRegress(hi_agg_dom_stick[,c(5,1,2,3)])
result # result is globally available(stored in function (1)) with <<-
R.sq # R.sq is also globally available; outside logRegress function


 
