# Supplementary material for: Create your own stimulus: Manipulating movements according to social categories
Source: PLoS One. 2017 Mar 24;12(3):e0174422. doi: 10.1371/journal.pone.0174422 (PMC5365127; doi:10.1371/journal.pone.0174422)
Supplement: S1 Dataset — (ZIP) [file pone.0174422.s001.zip › S1 Dataset/Stick_Data.txt]

Rater	horz	vert	vel	item	hi_lo	stim	rater_fm	fm_01	age
10OUT_11_25_12_35_.txt	7	1	4	Lo_Trust	0	FI_3.txt_SR_39_diss.txt_	f	0	19
10OUT_11_25_12_35_.txt	0	3	3	Lo_Agg	0	HW_23_diss.txt_SJ_56.txt_	f	0	19
10OUT_11_25_12_35_.txt	10	7	7	Hi_Agg	1	SE_52.txt_BW_45.txt_	f	0	19
10OUT_11_25_12_35_.txt	6	4	6	Lo_Friend	0	RM_24.txt_BU_33.txt_	f	0	19
10OUT_11_25_12_35_.txt	0	3	4	Lo_Dom	0	AR_59.txt_KU_26_diss.txt_	f	0	19
10OUT_11_25_12_35_.txt	4	8	4	Hi_Dom	1	BW_6_diss.txt_HB_1.txt_	f	0	19
10OUT_11_25_12_35_.txt	7	3	3	Hi_Friend	1	ML_34_diss.txt_AK_5.txt_	f	0	19
10OUT_11_25_12_35_.txt	7	8	3	Lo_Comp	0	HG_48.txt_HB_7.txt_	f	0	19
10OUT_11_25_12_35_.txt	4	2	6	Hi_Trust	1	BK_32.txt_PF_47.txt_	f	0	19
10OUT_11_25_12_35_.txt	6	2	3	Hi_Comp	1	HR_19_diss.txt_DH_13.txt_	f	0	19
10PCII_11_26_13_5_.txt	8	10	3	Hi_Dom	1	HW_23_diss.txt_BW_45.txt_	f	0	23
10PCII_11_26_13_5_.txt	9	10	8	Hi_Agg	1	BW_6_diss.txt_SR_39_diss.txt_	f	0	23
10PCII_11_26_13_5_.txt	2	5	1	Hi_Trust	1	HG_48.txt_AK_5.txt_	f	0	23
10PCII_11_26_13_5_.txt	4	2	3	Hi_Friend	1	BK_32.txt_SJ_56.txt_	f	0	23
10PCII_11_26_13_5_.txt	9	7	7	Lo_Comp	0	FI_3.txt_KU_26_diss.txt_	f	0	23
10PCII_11_26_13_5_.txt	3	3	3	Hi_Comp	1	SE_52.txt_BU_33.txt_	f	0	23
10PCII_11_26_13_5_.txt	3	3	2	Lo_Trust	0	RM_24.txt_HB_1.txt_	f	0	23
10PCII_11_26_13_5_.txt	1	1	2	Lo_Agg	0	ML_34_diss.txt_HB_7.txt_	f	0	23
10PCII_11_26_13_5_.txt	9	10	7	Lo_Friend	0	AR_59.txt_DH_13.txt_	f	0	23
10PCII_11_26_13_5_.txt	1	1	2	Lo_Dom	0	HR_19_diss.txt_PF_47.txt_	f	0	23
11OUT_11_25_12_45_.txt	0	10	7	Lo_Trust	0	BW_6_diss.txt_DH_13.txt_	f	0	19
11OUT_11_25_12_45_.txt	10	10	10	Hi_Agg	1	HR_19_diss.txt_BW_45.txt_	f	0	19
11OUT_11_25_12_45_.txt	0	5	10	Lo_Friend	0	ML_34_diss.txt_SJ_56.txt_	f	0	19
11OUT_11_25_12_45_.txt	5	5	5	Hi_Friend	1	RM_24.txt_KU_26_diss.txt_	f	0	19
11OUT_11_25_12_45_.txt	6	10	5	Hi_Dom	1	HW_23_diss.txt_HB_7.txt_	f	0	19
11OUT_11_25_12_45_.txt	5	5	5	Hi_Trust	1	HG_48.txt_PF_47.txt_	f	0	19
11OUT_11_25_12_45_.txt	1	1	1	Lo_Agg	0	AR_59.txt_AK_5.txt_	f	0	19
11OUT_11_25_12_45_.txt	5	5	9	Hi_Comp	1	BK_32.txt_SR_39_diss.txt_	f	0	19
11OUT_11_25_12_45_.txt	2	3	1	Lo_Dom	0	FI_3.txt_HB_1.txt_	f	0	19
11OUT_11_25_12_45_.txt	10	5	0	Lo_Comp	0	SE_52.txt_BU_33.txt_	f	0	19
12OUT_11_25_12_59_.txt	3	3	5	Hi_Trust	1	HW_23_diss.txt_AK_5.txt_	m	1	23
12OUT_11_25_12_59_.txt	7	4	5	Lo_Comp	0	HG_48.txt_PF_47.txt_	m	1	23
12OUT_11_25_12_59_.txt	1	2	5	Lo_Agg	0	FI_3.txt_HB_7.txt_	m	1	23
12OUT_11_25_12_59_.txt	3	2	7	Hi_Friend	1	RM_24.txt_BW_45.txt_	m	1	23
12OUT_11_25_12_59_.txt	10	9	7	Hi_Agg	1	BK_32.txt_BU_33.txt_	m	1	23
12OUT_11_25_12_59_.txt	3	3	5	Hi_Comp	1	AR_59.txt_HB_1.txt_	m	1	23
12OUT_11_25_12_59_.txt	7	9	7	Hi_Dom	1	BW_6_diss.txt_DH_13.txt_	m	1	23
12OUT_11_25_12_59_.txt	2	3	6	Lo_Dom	0	HR_19_diss.txt_KU_26_diss.txt_	m	1	23
12OUT_11_25_12_59_.txt	8	8	5	Lo_Trust	0	ML_34_diss.txt_SJ_56.txt_	m	1	23
12OUT_11_25_12_59_.txt	10	1	9	Lo_Friend	0	SE_52.txt_SR_39_diss.txt_	m	1	23
13OUT_11_25_13_20_.txt	10	10	10	Hi_Agg	1	HR_19_diss.txt_SR_39_diss.txt_	m	1	24
13OUT_11_25_13_20_.txt	6	3	2	Hi_Comp	1	HG_48.txt_PF_47.txt_	m	1	24
13OUT_11_25_13_20_.txt	10	6	6	Lo_Trust	0	BK_32.txt_DH_13.txt_	m	1	24
13OUT_11_25_13_20_.txt	3	9	2	Hi_Friend	1	ML_34_diss.txt_BW_45.txt_	m	1	24
13OUT_11_25_13_20_.txt	1	2	2	Lo_Dom	0	BW_6_diss.txt_BU_33.txt_	m	1	24
13OUT_11_25_13_20_.txt	8	7	9	Hi_Dom	1	HW_23_diss.txt_SJ_56.txt_	m	1	24
13OUT_11_25_13_20_.txt	6	8	3	Hi_Trust	1	FI_3.txt_HB_1.txt_	m	1	24
13OUT_11_25_13_20_.txt	1	1	10	Lo_Comp	0	AR_59.txt_AK_5.txt_	m	1	24
13OUT_11_25_13_20_.txt	1	6	0	Lo_Agg	0	RM_24.txt_KU_26_diss.txt_	m	1	24
13OUT_11_25_13_20_.txt	9	8	9	Lo_Friend	0	SE_52.txt_HB_7.txt_	m	1	24
14OUT_11_25_13_43_.txt	10	0	10	Lo_Comp	0	HG_48.txt_BW_45.txt_	f	0	23
14OUT_11_25_13_43_.txt	10	10	0	Hi_Comp	1	ML_34_diss.txt_BU_33.txt_	f	0	23
14OUT_11_25_13_43_.txt	5	0	3	Lo_Dom	0	SE_52.txt_PF_47.txt_	f	0	23
14OUT_11_25_13_43_.txt	6	2	3	Lo_Agg	0	BW_6_diss.txt_DH_13.txt_	f	0	23
14OUT_11_25_13_43_.txt	5	5	3	Hi_Trust	1	AR_59.txt_KU_26_diss.txt_	f	0	23
14OUT_11_25_13_43_.txt	0	10	10	Hi_Agg	1	BK_32.txt_SR_39_diss.txt_	f	0	23
14OUT_11_25_13_43_.txt	10	0	7	Lo_Trust	0	HW_23_diss.txt_AK_5.txt_	f	0	23
14OUT_11_25_13_43_.txt	2	5	3	Hi_Dom	1	HR_19_diss.txt_HB_7.txt_	f	0	23
14OUT_11_25_13_43_.txt	5	5	5	Hi_Friend	1	FI_3.txt_SJ_56.txt_	f	0	23
14OUT_11_25_13_43_.txt	10	10	10	Lo_Friend	0	RM_24.txt_HB_1.txt_	f	0	23
15OUT_11_26_10_49_.txt	9	6	4	Hi_Dom	1	BK_32.txt_KU_26_diss.txt_	m	1	19
15OUT_11_26_10_49_.txt	3	7	7	Lo_Comp	0	HW_23_diss.txt_HB_1.txt_	m	1	19
15OUT_11_26_10_49_.txt	5	2	2	Hi_Trust	1	FI_3.txt_AK_5.txt_	m	1	19
15OUT_11_26_10_49_.txt	1	1	1	Lo_Dom	0	BW_6_diss.txt_SR_39_diss.txt_	m	1	19
15OUT_11_26_10_49_.txt	2	2	1	Lo_Agg	0	RM_24.txt_BW_45.txt_	m	1	19
15OUT_11_26_10_49_.txt	3	3	3	Hi_Friend	1	HR_19_diss.txt_DH_13.txt_	m	1	19
15OUT_11_26_10_49_.txt	6	5	5	Hi_Comp	1	ML_34_diss.txt_SJ_56.txt_	m	1	19
15OUT_11_26_10_49_.txt	8	9	9	Lo_Trust	0	HG_48.txt_HB_7.txt_	m	1	19
15OUT_11_26_10_49_.txt	9	9	8	Lo_Friend	0	AR_59.txt_PF_47.txt_	m	1	19
15OUT_11_26_10_49_.txt	10	10	8	Hi_Agg	1	SE_52.txt_BU_33.txt_	m	1	19
16OUT_11_26_10_56_.txt	10	10	2	Lo_Agg	0	BK_32.txt_DH_13.txt_	m	1	19
16OUT_11_26_10_56_.txt	4	5	7	Hi_Dom	1	HR_19_diss.txt_HB_1.txt_	m	1	19
16OUT_11_26_10_56_.txt	10	10	0	Hi_Agg	1	RM_24.txt_BW_45.txt_	m	1	19
16OUT_11_26_10_56_.txt	10	10	3	Lo_Comp	0	AR_59.txt_SR_39_diss.txt_	m	1	19
16OUT_11_26_10_56_.txt	7	3	10	Lo_Trust	0	ML_34_diss.txt_KU_26_diss.txt_	m	1	19
16OUT_11_26_10_56_.txt	2	5	2	Hi_Comp	1	FI_3.txt_BU_33.txt_	m	1	19
16OUT_11_26_10_56_.txt	6	6	9	Lo_Dom	0	SE_52.txt_SJ_56.txt_	m	1	19
16OUT_11_26_10_56_.txt	3	3	3	Hi_Trust	1	BW_6_diss.txt_AK_5.txt_	m	1	19
16OUT_11_26_10_56_.txt	0	10	7	Hi_Friend	1	HW_23_diss.txt_HB_7.txt_	m	1	19
16OUT_11_26_10_56_.txt	0	10	10	Lo_Friend	0	HG_48.txt_PF_47.txt_	m	1	19
17OUT_11_26_11_7_.txt	3	3	6	Hi_Comp	1	AR_59.txt_PF_47.txt_	m	1	20
17OUT_11_26_11_7_.txt	4	6	4	Lo_Trust	0	FI_3.txt_KU_26_diss.txt_	m	1	20
17OUT_11_26_11_7_.txt	8	7	9	Lo_Comp	0	HR_19_diss.txt_DH_13.txt_	m	1	20
17OUT_11_26_11_7_.txt	2	2	9	Hi_Dom	1	ML_34_diss.txt_SJ_56.txt_	m	1	20
17OUT_11_26_11_7_.txt	10	10	10	Hi_Agg	1	HW_23_diss.txt_BW_45.txt_	m	1	20
17OUT_11_26_11_7_.txt	4	3	5	Hi_Trust	1	BK_32.txt_HB_1.txt_	m	1	20
17OUT_11_26_11_7_.txt	2	2	3	Lo_Agg	0	SE_52.txt_BU_33.txt_	m	1	20
17OUT_11_26_11_7_.txt	6	8	10	Lo_Friend	0	BW_6_diss.txt_AK_5.txt_	m	1	20
17OUT_11_26_11_7_.txt	4	2	3	Hi_Friend	1	HG_48.txt_SR_39_diss.txt_	m	1	20
17OUT_11_26_11_7_.txt	2	2	6	Lo_Dom	0	RM_24.txt_HB_7.txt_	m	1	20
18OUT_11_26_11_24_.txt	3	4	6	Hi_Comp	1	HG_48.txt_HB_7.txt_	m	1	26
18OUT_11_26_11_24_.txt	5	6	3	Lo_Agg	0	FI_3.txt_DH_13.txt_	m	1	26
18OUT_11_26_11_24_.txt	7	7	6	Hi_Dom	1	HW_23_diss.txt_PF_47.txt_	m	1	26
18OUT_11_26_11_24_.txt	3	3	7	Hi_Friend	1	BW_6_diss.txt_BU_33.txt_	m	1	26
18OUT_11_26_11_24_.txt	8	10	10	Lo_Dom	0	AR_59.txt_AK_5.txt_	m	1	26
18OUT_11_26_11_24_.txt	4	7	7	Lo_Comp	0	RM_24.txt_KU_26_diss.txt_	m	1	26
18OUT_11_26_11_24_.txt	4	6	7	Lo_Friend	0	HR_19_diss.txt_BW_45.txt_	m	1	26
18OUT_11_26_11_24_.txt	7	4	3	Lo_Trust	0	BK_32.txt_SJ_56.txt_	m	1	26
18OUT_11_26_11_24_.txt	6	6	4	Hi_Trust	1	SE_52.txt_SR_39_diss.txt_	m	1	26
18OUT_11_26_11_24_.txt	8	6	8	Hi_Agg	1	ML_34_diss.txt_HB_1.txt_	m	1	26
19OUT_11_26_11_36_.txt	5	7	5	Hi_Comp	1	HW_23_diss.txt_KU_26_diss.txt_	m	1	22
19OUT_11_26_11_36_.txt	6	2	3	Hi_Dom	1	AR_59.txt_HB_7.txt_	m	1	22
19OUT_11_26_11_36_.txt	6	6	7	Lo_Comp	0	ML_34_diss.txt_SR_39_diss.txt_	m	1	22
19OUT_11_26_11_36_.txt	3	3	5	Lo_Dom	0	SE_52.txt_BU_33.txt_	m	1	22
19OUT_11_26_11_36_.txt	7	7	6	Hi_Friend	1	RM_24.txt_SJ_56.txt_	m	1	22
19OUT_11_26_11_36_.txt	4	7	6	Lo_Agg	0	FI_3.txt_PF_47.txt_	m	1	22
19OUT_11_26_11_36_.txt	7	7	8	Hi_Agg	1	BK_32.txt_DH_13.txt_	m	1	22
19OUT_11_26_11_36_.txt	3	8	8	Lo_Friend	0	BW_6_diss.txt_HB_1.txt_	m	1	22
19OUT_11_26_11_36_.txt	1	4	8	Hi_Trust	1	HG_48.txt_BW_45.txt_	m	1	22
19OUT_11_26_11_36_.txt	6	2	7	Lo_Trust	0	HR_19_diss.txt_AK_5.txt_	m	1	22
1OUT_11_25_11_2_.txt	8	0	7	Lo_Friend	0	BK_32.txt_HB_1.txt_	f	0	23
1OUT_11_25_11_2_.txt	1	1	2	Lo_Dom	0	RM_24.txt_HB_7.txt_	f	0	23
1OUT_11_25_11_2_.txt	5	8	4	Lo_Comp	0	HG_48.txt_SJ_56.txt_	f	0	23
1OUT_11_25_11_2_.txt	3	5	6	Hi_Comp	1	AR_59.txt_BW_45.txt_	f	0	23
1OUT_11_25_11_2_.txt	3	2	2	Lo_Agg	0	FI_3.txt_PF_47.txt_	f	0	23
1OUT_11_25_11_2_.txt	2	4	4	Hi_Trust	1	HW_23_diss.txt_DH_13.txt_	f	0	23
1OUT_11_25_11_2_.txt	9	9	8	Lo_Trust	0	ML_34_diss.txt_AK_5.txt_	f	0	23
1OUT_11_25_11_2_.txt	10	10	10	Hi_Agg	1	SE_52.txt_SR_39_diss.txt_	f	0	23
1OUT_11_25_11_2_.txt	4	4	3	Hi_Friend	1	HR_19_diss.txt_BU_33.txt_	f	0	23
1OUT_11_25_11_2_.txt	10	10	10	Hi_Dom	1	BW_6_diss.txt_KU_26_diss.txt_	f	0	23
1PCIII_11_26_12_15_.txt	0	10	10	Lo_Friend	0	HR_19_diss.txt_HB_1.txt_	m	1	19
1PCIII_11_26_12_15_.txt	10	10	10	Lo_Comp	0	AR_59.txt_KU_26_diss.txt_	m	1	19
1PCIII_11_26_12_15_.txt	10	10	10	Lo_Trust	0	HG_48.txt_SJ_56.txt_	m	1	19
1PCIII_11_26_12_15_.txt	10	10	10	Hi_Agg	1	SE_52.txt_HB_7.txt_	m	1	19
1PCIII_11_26_12_15_.txt	1	1	1	Hi_Comp	1	BW_6_diss.txt_SR_39_diss.txt_	m	1	19
1PCIII_11_26_12_15_.txt	3	3	10	Hi_Dom	1	HW_23_diss.txt_BW_45.txt_	m	1	19
1PCIII_11_26_12_15_.txt	0	1	0	Lo_Dom	0	BK_32.txt_AK_5.txt_	m	1	19
1PCIII_11_26_12_15_.txt	2	3	3	Hi_Friend	1	ML_34_diss.txt_BU_33.txt_	m	1	19
1PCIII_11_26_12_15_.txt	0	2	0	Hi_Trust	1	FI_3.txt_DH_13.txt_	m	1	19
1PCIII_11_26_12_15_.txt	0	0	0	Lo_Agg	0	RM_24.txt_PF_47.txt_	m	1	19
1PCII_11_25_11_2_.txt	6	2	9	Lo_Friend	0	FI_3.txt_PF_47.txt_	f	0	20
1PCII_11_25_11_2_.txt	10	0	10	Hi_Agg	1	RM_24.txt_BU_33.txt_	f	0	20
1PCII_11_25_11_2_.txt	0	10	0	Lo_Trust	0	HW_23_diss.txt_KU_26_diss.txt_	f	0	20
1PCII_11_25_11_2_.txt	8	5	2	Hi_Trust	1	SE_52.txt_SJ_56.txt_	f	0	20
1PCII_11_25_11_2_.txt	4	4	5	Hi_Comp	1	BK_32.txt_AK_5.txt_	f	0	20
1PCII_11_25_11_2_.txt	1	1	2	Lo_Dom	0	BW_6_diss.txt_BW_45.txt_	f	0	20
1PCII_11_25_11_2_.txt	9	9	8	Hi_Dom	1	ML_34_diss.txt_HB_7.txt_	f	0	20
1PCII_11_25_11_2_.txt	3	3	2	Lo_Agg	0	AR_59.txt_SR_39_diss.txt_	f	0	20
1PCII_11_25_11_2_.txt	5	8	10	Lo_Comp	0	HR_19_diss.txt_HB_1.txt_	f	0	20
1PCII_11_25_11_2_.txt	7	5	6	Hi_Friend	1	HG_48.txt_DH_13.txt_	f	0	20
20OUT_11_26_11_44_.txt	8	6	10	Hi_Agg	1	RM_24.txt_HB_7.txt_	m	1	23
20OUT_11_26_11_44_.txt	0	2	0	Lo_Comp	0	HW_23_diss.txt_BU_33.txt_	m	1	23
20OUT_11_26_11_44_.txt	10	10	6	Hi_Dom	1	SE_52.txt_SJ_56.txt_	m	1	23
20OUT_11_26_11_44_.txt	0	1	10	Lo_Trust	0	BW_6_diss.txt_SR_39_diss.txt_	m	1	23
20OUT_11_26_11_44_.txt	4	5	4	Hi_Friend	1	ML_34_diss.txt_KU_26_diss.txt_	m	1	23
20OUT_11_26_11_44_.txt	2	3	1	Lo_Dom	0	HG_48.txt_BW_45.txt_	m	1	23
20OUT_11_26_11_44_.txt	8	3	7	Hi_Comp	1	FI_3.txt_HB_1.txt_	m	1	23
20OUT_11_26_11_44_.txt	3	3	3	Hi_Trust	1	AR_59.txt_DH_13.txt_	m	1	23
20OUT_11_26_11_44_.txt	1	2	2	Lo_Agg	0	HR_19_diss.txt_PF_47.txt_	m	1	23
20OUT_11_26_11_44_.txt	7	9	8	Lo_Friend	0	BK_32.txt_AK_5.txt_	m	1	23
21OUT_11_26_11_51_.txt	6	1	10	Hi_Agg	1	HG_48.txt_SJ_56.txt_	f	0	23
21OUT_11_26_11_51_.txt	7	7	1	Hi_Trust	1	ML_34_diss.txt_KU_26_diss.txt_	f	0	23
21OUT_11_26_11_51_.txt	7	3	7	Hi_Friend	1	FI_3.txt_SR_39_diss.txt_	f	0	23
21OUT_11_26_11_51_.txt	2	2	2	Lo_Agg	0	BK_32.txt_BW_45.txt_	f	0	23
21OUT_11_26_11_51_.txt	7	0	0	Lo_Dom	0	RM_24.txt_PF_47.txt_	f	0	23
21OUT_11_26_11_51_.txt	7	7	5	Lo_Friend	0	AR_59.txt_HB_1.txt_	f	0	23
21OUT_11_26_11_51_.txt	1	1	7	Hi_Comp	1	HR_19_diss.txt_DH_13.txt_	f	0	23
21OUT_11_26_11_51_.txt	9	2	8	Hi_Dom	1	BW_6_diss.txt_BU_33.txt_	f	0	23
21OUT_11_26_11_51_.txt	10	10	0	Lo_Comp	0	SE_52.txt_HB_7.txt_	f	0	23
21OUT_11_26_11_51_.txt	8	3	10	Lo_Trust	0	HW_23_diss.txt_AK_5.txt_	f	0	23
22OUT_11_26_12_4_.txt	8	0	9	Lo_Comp	0	BW_6_diss.txt_PF_47.txt_	m	1	24
22OUT_11_26_12_4_.txt	2	3	1	Hi_Trust	1	AR_59.txt_HB_1.txt_	m	1	24
22OUT_11_26_12_4_.txt	1	1	2	Lo_Agg	0	SE_52.txt_SJ_56.txt_	m	1	24
22OUT_11_26_12_4_.txt	9	8	8	Lo_Friend	0	ML_34_diss.txt_BU_33.txt_	m	1	24
22OUT_11_26_12_4_.txt	10	10	8	Hi_Agg	1	FI_3.txt_KU_26_diss.txt_	m	1	24
22OUT_11_26_12_4_.txt	8	8	2	Hi_Dom	1	HR_19_diss.txt_SR_39_diss.txt_	m	1	24
22OUT_11_26_12_4_.txt	3	3	1	Hi_Friend	1	RM_24.txt_BW_45.txt_	m	1	24
22OUT_11_26_12_4_.txt	1	1	1	Lo_Dom	0	HG_48.txt_AK_5.txt_	m	1	24
22OUT_11_26_12_4_.txt	2	8	9	Lo_Trust	0	HW_23_diss.txt_DH_13.txt_	m	1	24
22OUT_11_26_12_4_.txt	9	1	2	Hi_Comp	1	BK_32.txt_HB_7.txt_	m	1	24
23OUT_11_26_12_11_.txt	7	9	7	Lo_Agg	0	FI_3.txt_HB_1.txt_	m	1	22
23OUT_11_26_12_11_.txt	9	9	10	Hi_Agg	1	HW_23_diss.txt_SJ_56.txt_	m	1	22
23OUT_11_26_12_11_.txt	2	2	1	Hi_Dom	1	BK_32.txt_BW_45.txt_	m	1	22
23OUT_11_26_12_11_.txt	10	10	10	Lo_Trust	0	HR_19_diss.txt_DH_13.txt_	m	1	22
23OUT_11_26_12_11_.txt	4	4	2	Hi_Friend	1	RM_24.txt_HB_7.txt_	m	1	22
23OUT_11_26_12_11_.txt	10	0	10	Lo_Comp	0	BW_6_diss.txt_PF_47.txt_	m	1	22
23OUT_11_26_12_11_.txt	0	10	4	Hi_Comp	1	ML_34_diss.txt_SR_39_diss.txt_	m	1	22
23OUT_11_26_12_11_.txt	6	9	4	Hi_Trust	1	SE_52.txt_BU_33.txt_	m	1	22
23OUT_11_26_12_11_.txt	7	1	6	Lo_Dom	0	AR_59.txt_KU_26_diss.txt_	m	1	22
23OUT_11_26_12_11_.txt	7	6	4	Lo_Friend	0	HG_48.txt_AK_5.txt_	m	1	22
24OUT_11_26_12_24_.txt	7	1	0	Hi_Friend	1	ML_34_diss.txt_KU_26_diss.txt_	m	1	20
24OUT_11_26_12_24_.txt	0	10	9	Hi_Dom	1	HW_23_diss.txt_AK_5.txt_	m	1	20
24OUT_11_26_12_24_.txt	0	0	0	Lo_Comp	0	BK_32.txt_BU_33.txt_	m	1	20
24OUT_11_26_12_24_.txt	2	7	2	Lo_Agg	0	BW_6_diss.txt_BW_45.txt_	m	1	20
24OUT_11_26_12_24_.txt	9	5	7	Lo_Dom	0	HR_19_diss.txt_HB_1.txt_	m	1	20
24OUT_11_26_12_24_.txt	3	8	3	Lo_Friend	0	RM_24.txt_DH_13.txt_	m	1	20
24OUT_11_26_12_24_.txt	2	4	3	Hi_Trust	1	SE_52.txt_HB_7.txt_	m	1	20
24OUT_11_26_12_24_.txt	0	10	10	Hi_Agg	1	FI_3.txt_SR_39_diss.txt_	m	1	20
24OUT_11_26_12_24_.txt	2	7	3	Hi_Comp	1	HG_48.txt_SJ_56.txt_	m	1	20
24OUT_11_26_12_24_.txt	10	10	10	Lo_Trust	0	AR_59.txt_PF_47.txt_	m	1	20
25OUT_11_26_12_35_.txt	1	0	3	Lo_Dom	0	RM_24.txt_HB_7.txt_	m	1	19
25OUT_11_26_12_35_.txt	6	6	5	Hi_Comp	1	FI_3.txt_HB_1.txt_	m	1	19
25OUT_11_26_12_35_.txt	9	9	10	Hi_Agg	1	ML_34_diss.txt_DH_13.txt_	m	1	19
25OUT_11_26_12_35_.txt	5	4	4	Hi_Trust	1	HR_19_diss.txt_AK_5.txt_	m	1	19
25OUT_11_26_12_35_.txt	10	0	10	Lo_Friend	0	BW_6_diss.txt_BW_45.txt_	m	1	19
25OUT_11_26_12_35_.txt	8	8	8	Lo_Agg	0	HW_23_diss.txt_SR_39_diss.txt_	m	1	19
25OUT_11_26_12_35_.txt	5	9	1	Lo_Comp	0	BK_32.txt_BU_33.txt_	m	1	19
25OUT_11_26_12_35_.txt	6	6	6	Hi_Dom	1	AR_59.txt_SJ_56.txt_	m	1	19
25OUT_11_26_12_35_.txt	6	6	5	Hi_Friend	1	SE_52.txt_KU_26_diss.txt_	m	1	19
25OUT_11_26_12_35_.txt	0	10	10	Lo_Trust	0	HG_48.txt_PF_47.txt_	m	1	19
26OUT_11_26_12_51_.txt	4	1	3	Lo_Friend	0	BW_6_diss.txt_SR_39_diss.txt_	m	1	26
26OUT_11_26_12_51_.txt	4	10	2	Hi_Dom	1	BK_32.txt_BW_45.txt_	m	1	26
26OUT_11_26_12_51_.txt	3	5	3	Hi_Comp	1	HW_23_diss.txt_KU_26_diss.txt_	m	1	26
26OUT_11_26_12_51_.txt	1	1	1	Hi_Trust	1	HR_19_diss.txt_HB_7.txt_	m	1	26
26OUT_11_26_12_51_.txt	5	2	4	Lo_Agg	0	FI_3.txt_SJ_56.txt_	m	1	26
26OUT_11_26_12_51_.txt	6	3	4	Lo_Dom	0	SE_52.txt_HB_1.txt_	m	1	26
26OUT_11_26_12_51_.txt	3	3	10	Lo_Comp	0	AR_59.txt_AK_5.txt_	m	1	26
26OUT_11_26_12_51_.txt	3	4	8	Hi_Friend	1	HG_48.txt_BU_33.txt_	m	1	26
26OUT_11_26_12_51_.txt	3	9	3	Lo_Trust	0	RM_24.txt_PF_47.txt_	m	1	26
26OUT_11_26_12_51_.txt	2	10	8	Hi_Agg	1	ML_34_diss.txt_DH_13.txt_	m	1	26
27OUT_11_26_13_7_.txt	3	3	2	Lo_Dom	0	ML_34_diss.txt_HB_1.txt_	f	0	28
27OUT_11_26_13_7_.txt	7	9	7	Hi_Dom	1	BW_6_diss.txt_KU_26_diss.txt_	f	0	28
27OUT_11_26_13_7_.txt	9	3	6	Lo_Trust	0	HG_48.txt_DH_13.txt_	f	0	28
27OUT_11_26_13_7_.txt	5	6	10	Lo_Comp	0	SE_52.txt_BU_33.txt_	f	0	28
27OUT_11_26_13_7_.txt	7	7	6	Lo_Friend	0	HW_23_diss.txt_HB_7.txt_	f	0	28
27OUT_11_26_13_7_.txt	6	6	1	Hi_Trust	1	HR_19_diss.txt_SR_39_diss.txt_	f	0	28
27OUT_11_26_13_7_.txt	6	9	10	Hi_Agg	1	RM_24.txt_BW_45.txt_	f	0	28
27OUT_11_26_13_7_.txt	6	6	3	Hi_Comp	1	FI_3.txt_PF_47.txt_	f	0	28
27OUT_11_26_13_7_.txt	4	3	3	Hi_Friend	1	BK_32.txt_SJ_56.txt_	f	0	28
27OUT_11_26_13_7_.txt	6	2	2	Lo_Agg	0	AR_59.txt_AK_5.txt_	f	0	28
28OUT_11_26_13_28_.txt	5	3	5	Lo_Agg	0	HR_19_diss.txt_KU_26_diss.txt_	m	1	29
28OUT_11_26_13_28_.txt	6	6	7	Lo_Comp	0	AR_59.txt_HB_7.txt_	m	1	29
28OUT_11_26_13_28_.txt	7	8	7	Lo_Friend	0	ML_34_diss.txt_SJ_56.txt_	m	1	29
28OUT_11_26_13_28_.txt	3	5	2	Hi_Trust	1	BW_6_diss.txt_HB_1.txt_	m	1	29
28OUT_11_26_13_28_.txt	3	0	4	Lo_Dom	0	SE_52.txt_PF_47.txt_	m	1	29
28OUT_11_26_13_28_.txt	4	5	4	Hi_Comp	1	RM_24.txt_AK_5.txt_	m	1	29
28OUT_11_26_13_28_.txt	4	4	4	Hi_Friend	1	FI_3.txt_BU_33.txt_	m	1	29
28OUT_11_26_13_28_.txt	7	7	3	Hi_Dom	1	HW_23_diss.txt_SR_39_diss.txt_	m	1	29
28OUT_11_26_13_28_.txt	9	10	7	Lo_Trust	0	BK_32.txt_BW_45.txt_	m	1	29
28OUT_11_26_13_28_.txt	6	10	8	Hi_Agg	1	HG_48.txt_DH_13.txt_	m	1	29
29OUT_11_26_13_40_.txt	1	7	1	Lo_Friend	0	RM_24.txt_HB_7.txt_	m	1	22
29OUT_11_26_13_40_.txt	7	2	8	Hi_Friend	1	HW_23_diss.txt_SR_39_diss.txt_	m	1	22
29OUT_11_26_13_40_.txt	2	1	2	Lo_Agg	0	HR_19_diss.txt_PF_47.txt_	m	1	22
29OUT_11_26_13_40_.txt	2	6	4	Hi_Trust	1	BW_6_diss.txt_DH_13.txt_	m	1	22
29OUT_11_26_13_40_.txt	8	9	1	Lo_Trust	0	SE_52.txt_SJ_56.txt_	m	1	22
29OUT_11_26_13_40_.txt	10	0	10	Lo_Dom	0	FI_3.txt_BU_33.txt_	m	1	22
29OUT_11_26_13_40_.txt	0	10	10	Hi_Agg	1	AR_59.txt_HB_1.txt_	m	1	22
29OUT_11_26_13_40_.txt	10	0	8	Lo_Comp	0	BK_32.txt_KU_26_diss.txt_	m	1	22
29OUT_11_26_13_40_.txt	3	9	3	Hi_Dom	1	ML_34_diss.txt_AK_5.txt_	m	1	22
29OUT_11_26_13_40_.txt	3	3	3	Hi_Comp	1	HG_48.txt_BW_45.txt_	m	1	22
2OUT_11_25_11_13_.txt	2	4	2	Lo_Dom	0	SE_52.txt_HB_1.txt_	m	1	29
2OUT_11_25_11_13_.txt	2	2	1	Hi_Friend	1	HR_19_diss.txt_SR_39_diss.txt_	m	1	29
2OUT_11_25_11_13_.txt	5	2	2	Hi_Comp	1	RM_24.txt_KU_26_diss.txt_	m	1	29
2OUT_11_25_11_13_.txt	6	6	7	Hi_Dom	1	ML_34_diss.txt_DH_13.txt_	m	1	29
2OUT_11_25_11_13_.txt	2	2	9	Lo_Trust	0	BK_32.txt_AK_5.txt_	m	1	29
2OUT_11_25_11_13_.txt	10	10	10	Hi_Agg	1	BW_6_diss.txt_PF_47.txt_	m	1	29
2OUT_11_25_11_13_.txt	6	6	7	Lo_Agg	0	HW_23_diss.txt_HB_7.txt_	m	1	29
2OUT_11_25_11_13_.txt	3	5	3	Lo_Friend	0	HG_48.txt_BW_45.txt_	m	1	29
2OUT_11_25_11_13_.txt	2	2	8	Lo_Comp	0	FI_3.txt_BU_33.txt_	m	1	29
2OUT_11_25_11_13_.txt	0	7	0	Hi_Trust	1	AR_59.txt_SJ_56.txt_	m	1	29
2PCIII_11_26_13_10_.txt	4	5	1	Lo_Agg	0	FI_3.txt_BU_33.txt_	f	0	23
2PCIII_11_26_13_10_.txt	8	7	6	Hi_Dom	1	SE_52.txt_KU_26_diss.txt_	f	0	23
2PCIII_11_26_13_10_.txt	9	10	10	Hi_Agg	1	HG_48.txt_SR_39_diss.txt_	f	0	23
2PCIII_11_26_13_10_.txt	3	3	4	Hi_Trust	1	RM_24.txt_HB_7.txt_	f	0	23
2PCIII_11_26_13_10_.txt	0	1	0	Lo_Dom	0	BW_6_diss.txt_HB_1.txt_	f	0	23
2PCIII_11_26_13_10_.txt	7	3	4	Hi_Comp	1	BK_32.txt_BW_45.txt_	f	0	23
2PCIII_11_26_13_10_.txt	10	10	5	Lo_Friend	0	ML_34_diss.txt_SJ_56.txt_	f	0	23
2PCIII_11_26_13_10_.txt	2	9	9	Lo_Trust	0	HW_23_diss.txt_PF_47.txt_	f	0	23
2PCIII_11_26_13_10_.txt	4	6	7	Hi_Friend	1	HR_19_diss.txt_DH_13.txt_	f	0	23
2PCIII_11_26_13_10_.txt	1	1	8	Lo_Comp	0	AR_59.txt_AK_5.txt_	f	0	23
2PCII_11_25_11_14_.txt	2	2	3	Lo_Trust	0	BK_32.txt_AK_5.txt_	m	1	25
2PCII_11_25_11_14_.txt	7	7	8	Hi_Friend	1	ML_34_diss.txt_BW_45.txt_	m	1	25
2PCII_11_25_11_14_.txt	10	10	10	Hi_Agg	1	RM_24.txt_SR_39_diss.txt_	m	1	25
2PCII_11_25_11_14_.txt	3	3	9	Lo_Friend	0	HR_19_diss.txt_SJ_56.txt_	m	1	25
2PCII_11_25_11_14_.txt	0	0	0	Lo_Dom	0	SE_52.txt_HB_7.txt_	m	1	25
2PCII_11_25_11_14_.txt	4	4	2	Hi_Trust	1	HW_23_diss.txt_DH_13.txt_	m	1	25
2PCII_11_25_11_14_.txt	0	0	0	Lo_Agg	0	AR_59.txt_PF_47.txt_	m	1	25
2PCII_11_25_11_14_.txt	10	10	10	Hi_Dom	1	FI_3.txt_BU_33.txt_	m	1	25
2PCII_11_25_11_14_.txt	0	0	0	Lo_Comp	0	HG_48.txt_KU_26_diss.txt_	m	1	25
2PCII_11_25_11_14_.txt	6	6	6	Hi_Comp	1	BW_6_diss.txt_HB_1.txt_	m	1	25
3OUT_11_25_11_21_.txt	2	2	3	Lo_Friend	0	HG_48.txt_DH_13.txt_	f	0	21
3OUT_11_25_11_21_.txt	9	1	0	Lo_Comp	0	BW_6_diss.txt_HB_7.txt_	f	0	21
3OUT_11_25_11_21_.txt	6	7	3	Hi_Friend	1	RM_24.txt_PF_47.txt_	f	0	21
3OUT_11_25_11_21_.txt	10	9	10	Lo_Agg	0	ML_34_diss.txt_KU_26_diss.txt_	f	0	21
3OUT_11_25_11_21_.txt	7	8	6	Lo_Dom	0	BK_32.txt_BW_45.txt_	f	0	21
3OUT_11_25_11_21_.txt	7	6	2	Hi_Trust	1	FI_3.txt_SR_39_diss.txt_	f	0	21
3OUT_11_25_11_21_.txt	6	10	10	Hi_Agg	1	HR_19_diss.txt_BU_33.txt_	f	0	21
3OUT_11_25_11_21_.txt	3	8	3	Hi_Comp	1	SE_52.txt_SJ_56.txt_	f	0	21
3OUT_11_25_11_21_.txt	2	0	0	Lo_Trust	0	AR_59.txt_HB_1.txt_	f	0	21
3OUT_11_25_11_21_.txt	3	9	8	Hi_Dom	1	HW_23_diss.txt_AK_5.txt_	f	0	21
3PCIII_11_26_13_39_.txt	1	1	5	Hi_Dom	1	SE_52.txt_DH_13.txt_	m	1	29
3PCIII_11_26_13_39_.txt	9	10	10	Lo_Friend	0	HG_48.txt_KU_26_diss.txt_	m	1	29
3PCIII_11_26_13_39_.txt	0	0	3	Hi_Friend	1	BW_6_diss.txt_SJ_56.txt_	m	1	29
3PCIII_11_26_13_39_.txt	6	0	6	Hi_Comp	1	ML_34_diss.txt_BU_33.txt_	m	1	29
3PCIII_11_26_13_39_.txt	0	1	1	Lo_Agg	0	AR_59.txt_SR_39_diss.txt_	m	1	29
3PCIII_11_26_13_39_.txt	4	3	1	Hi_Trust	1	HW_23_diss.txt_BW_45.txt_	m	1	29
3PCIII_11_26_13_39_.txt	10	8	8	Lo_Trust	0	RM_24.txt_AK_5.txt_	m	1	29
3PCIII_11_26_13_39_.txt	9	9	9	Hi_Agg	1	FI_3.txt_PF_47.txt_	m	1	29
3PCIII_11_26_13_39_.txt	10	7	10	Lo_Comp	0	HR_19_diss.txt_HB_7.txt_	m	1	29
3PCIII_11_26_13_39_.txt	0	0	0	Lo_Dom	0	BK_32.txt_HB_1.txt_	m	1	29
3PCII_11_25_11_22_.txt	0	2	0	Lo_Dom	0	SE_52.txt_BW_45.txt_	f	0	19
3PCII_11_25_11_22_.txt	6	2	2	Lo_Agg	0	HW_23_diss.txt_SR_39_diss.txt_	f	0	19
3PCII_11_25_11_22_.txt	7	6	3	Hi_Friend	1	ML_34_diss.txt_KU_26_diss.txt_	f	0	19
3PCII_11_25_11_22_.txt	0	4	3	Lo_Comp	0	RM_24.txt_AK_5.txt_	f	0	19
3PCII_11_25_11_22_.txt	1	7	6	Lo_Friend	0	FI_3.txt_PF_47.txt_	f	0	19
3PCII_11_25_11_22_.txt	0	10	9	Hi_Agg	1	BK_32.txt_BU_33.txt_	f	0	19
3PCII_11_25_11_22_.txt	10	3	1	Hi_Dom	1	BW_6_diss.txt_SJ_56.txt_	f	0	19
3PCII_11_25_11_22_.txt	0	1	10	Lo_Trust	0	HG_48.txt_HB_7.txt_	f	0	19
3PCII_11_25_11_22_.txt	10	7	2	Hi_Comp	1	AR_59.txt_DH_13.txt_	f	0	19
3PCII_11_25_11_22_.txt	6	5	4	Hi_Trust	1	HR_19_diss.txt_HB_1.txt_	f	0	19
4OUT_11_25_11_39_.txt	3	7	3	Hi_Comp	1	RM_24.txt_SR_39_diss.txt_	f	0	21
4OUT_11_25_11_39_.txt	2	6	5	Hi_Trust	1	HR_19_diss.txt_DH_13.txt_	f	0	21
4OUT_11_25_11_39_.txt	3	8	10	Hi_Friend	1	ML_34_diss.txt_KU_26_diss.txt_	f	0	21
4OUT_11_25_11_39_.txt	3	10	2	Lo_Agg	0	BK_32.txt_AK_5.txt_	f	0	21
4OUT_11_25_11_39_.txt	0	2	6	Lo_Dom	0	AR_59.txt_BW_45.txt_	f	0	21
4OUT_11_25_11_39_.txt	9	10	6	Lo_Trust	0	SE_52.txt_BU_33.txt_	f	0	21
4OUT_11_25_11_39_.txt	1	4	10	Lo_Comp	0	BW_6_diss.txt_HB_7.txt_	f	0	21
4OUT_11_25_11_39_.txt	9	9	8	Lo_Friend	0	HG_48.txt_SJ_56.txt_	f	0	21
4OUT_11_25_11_39_.txt	10	10	6	Hi_Dom	1	HW_23_diss.txt_HB_1.txt_	f	0	21
4OUT_11_25_11_39_.txt	6	9	10	Hi_Agg	1	FI_3.txt_PF_47.txt_	f	0	21
4PCII_11_25_11_40_.txt	6	10	10	Lo_Friend	0	AR_59.txt_SR_39_diss.txt_	f	0	22
4PCII_11_25_11_40_.txt	10	10	10	Hi_Agg	1	ML_34_diss.txt_DH_13.txt_	f	0	22
4PCII_11_25_11_40_.txt	4	4	2	Lo_Agg	0	FI_3.txt_AK_5.txt_	f	0	22
4PCII_11_25_11_40_.txt	6	8	10	Hi_Friend	1	BK_32.txt_SJ_56.txt_	f	0	22
4PCII_11_25_11_40_.txt	5	0	0	Lo_Trust	0	HR_19_diss.txt_PF_47.txt_	f	0	22
4PCII_11_25_11_40_.txt	0	3	4	Lo_Dom	0	SE_52.txt_HB_1.txt_	f	0	22
4PCII_11_25_11_40_.txt	7	4	5	Hi_Trust	1	BW_6_diss.txt_KU_26_diss.txt_	f	0	22
4PCII_11_25_11_40_.txt	4	5	0	Hi_Comp	1	RM_24.txt_HB_7.txt_	f	0	22
4PCII_11_25_11_40_.txt	10	10	8	Hi_Dom	1	HG_48.txt_BU_33.txt_	f	0	22
4PCII_11_25_11_40_.txt	7	4	0	Lo_Comp	0	HW_23_diss.txt_BW_45.txt_	f	0	22
5OUT_11_25_11_47_.txt	8	7	0	Hi_Friend	1	BK_32.txt_BU_33.txt_	f	0	22
5OUT_11_25_11_47_.txt	10	5	3	Lo_Comp	0	AR_59.txt_KU_26_diss.txt_	f	0	22
5OUT_11_25_11_47_.txt	2	10	10	Lo_Agg	0	HG_48.txt_SJ_56.txt_	f	0	22
5OUT_11_25_11_47_.txt	0	1	3	Lo_Dom	0	HR_19_diss.txt_HB_7.txt_	f	0	22
5OUT_11_25_11_47_.txt	7	7	5	Hi_Dom	1	FI_3.txt_SR_39_diss.txt_	f	0	22
5OUT_11_25_11_47_.txt	2	5	3	Lo_Friend	0	BW_6_diss.txt_DH_13.txt_	f	0	22
5OUT_11_25_11_47_.txt	7	8	5	Hi_Trust	1	HW_23_diss.txt_PF_47.txt_	f	0	22
5OUT_11_25_11_47_.txt	6	6	4	Hi_Comp	1	ML_34_diss.txt_AK_5.txt_	f	0	22
5OUT_11_25_11_47_.txt	6	10	10	Hi_Agg	1	SE_52.txt_HB_1.txt_	f	0	22
5OUT_11_25_11_47_.txt	9	5	5	Lo_Trust	0	RM_24.txt_BW_45.txt_	f	0	22
5PCII_11_25_11_57_.txt	9	5	3	Hi_Dom	1	HR_19_diss.txt_PF_47.txt_	f	0	28
5PCII_11_25_11_57_.txt	1	1	2	Lo_Agg	0	RM_24.txt_KU_26_diss.txt_	f	0	28
5PCII_11_25_11_57_.txt	8	8	7	Lo_Trust	0	ML_34_diss.txt_SR_39_diss.txt_	f	0	28
5PCII_11_25_11_57_.txt	1	1	1	Lo_Dom	0	AR_59.txt_HB_7.txt_	f	0	28
5PCII_11_25_11_57_.txt	1	1	2	Lo_Comp	0	BW_6_diss.txt_AK_5.txt_	f	0	28
5PCII_11_25_11_57_.txt	10	10	10	Lo_Friend	0	HG_48.txt_DH_13.txt_	f	0	28
5PCII_11_25_11_57_.txt	4	6	2	Hi_Trust	1	BK_32.txt_BU_33.txt_	f	0	28
5PCII_11_25_11_57_.txt	3	3	3	Hi_Friend	1	FI_3.txt_BW_45.txt_	f	0	28
5PCII_11_25_11_57_.txt	7	7	3	Hi_Comp	1	HW_23_diss.txt_SJ_56.txt_	f	0	28
5PCII_11_25_11_57_.txt	10	10	10	Hi_Agg	1	SE_52.txt_HB_1.txt_	f	0	28
6OUT_11_25_11_56_.txt	0	1	1	Lo_Dom	0	SE_52.txt_BU_33.txt_	f	0	20
6OUT_11_25_11_56_.txt	6	6	7	Hi_Dom	1	HG_48.txt_PF_47.txt_	f	0	20
6OUT_11_25_11_56_.txt	5	1	5	Hi_Comp	1	BK_32.txt_DH_13.txt_	f	0	20
6OUT_11_25_11_56_.txt	10	7	8	Lo_Comp	0	FI_3.txt_AK_5.txt_	f	0	20
6OUT_11_25_11_56_.txt	10	1	10	Lo_Trust	0	HW_23_diss.txt_SJ_56.txt_	f	0	20
6OUT_11_25_11_56_.txt	3	3	3	Hi_Trust	1	HR_19_diss.txt_HB_7.txt_	f	0	20
6OUT_11_25_11_56_.txt	10	7	5	Hi_Agg	1	ML_34_diss.txt_KU_26_diss.txt_	f	0	20
6OUT_11_25_11_56_.txt	5	1	5	Lo_Agg	0	AR_59.txt_BW_45.txt_	f	0	20
6OUT_11_25_11_56_.txt	8	7	7	Lo_Friend	0	BW_6_diss.txt_SR_39_diss.txt_	f	0	20
6OUT_11_25_11_56_.txt	2	6	1	Hi_Friend	1	RM_24.txt_HB_1.txt_	f	0	20
6PCII_11_25_12_26_.txt	3	0	6	Lo_Comp	0	HW_23_diss.txt_AK_5.txt_	m	1	23
6PCII_11_25_12_26_.txt	2	2	10	Hi_Friend	1	ML_34_diss.txt_SR_39_diss.txt_	m	1	23
6PCII_11_25_12_26_.txt	9	0	3	Lo_Agg	0	BW_6_diss.txt_BW_45.txt_	m	1	23
6PCII_11_25_12_26_.txt	8	8	6	Hi_Dom	1	FI_3.txt_BU_33.txt_	m	1	23
6PCII_11_25_12_26_.txt	4	2	3	Hi_Trust	1	HR_19_diss.txt_DH_13.txt_	m	1	23
6PCII_11_25_12_26_.txt	5	5	5	Hi_Comp	1	SE_52.txt_HB_7.txt_	m	1	23
6PCII_11_25_12_26_.txt	1	1	10	Lo_Dom	0	HG_48.txt_SJ_56.txt_	m	1	23
6PCII_11_25_12_26_.txt	9	6	5	Lo_Trust	0	RM_24.txt_PF_47.txt_	m	1	23
6PCII_11_25_12_26_.txt	10	10	10	Hi_Agg	1	BK_32.txt_HB_1.txt_	m	1	23
6PCII_11_25_12_26_.txt	10	4	7	Lo_Friend	0	AR_59.txt_KU_26_diss.txt_	m	1	23
7OUT_11_25_12_2_.txt	1	3	2	Lo_Friend	0	HR_19_diss.txt_BW_45.txt_	m	1	27
7OUT_11_25_12_2_.txt	3	4	3	Hi_Comp	1	AR_59.txt_SJ_56.txt_	m	1	27
7OUT_11_25_12_2_.txt	5	0	3	Lo_Dom	0	HG_48.txt_KU_26_diss.txt_	m	1	27
7OUT_11_25_12_2_.txt	7	8	8	Lo_Trust	0	SE_52.txt_HB_1.txt_	m	1	27
7OUT_11_25_12_2_.txt	7	7	7	Hi_Agg	1	RM_24.txt_DH_13.txt_	m	1	27
7OUT_11_25_12_2_.txt	10	9	4	Lo_Comp	0	FI_3.txt_AK_5.txt_	m	1	27
7OUT_11_25_12_2_.txt	0	1	5	Lo_Agg	0	HW_23_diss.txt_BU_33.txt_	m	1	27
7OUT_11_25_12_2_.txt	3	10	10	Hi_Dom	1	ML_34_diss.txt_PF_47.txt_	m	1	27
7OUT_11_25_12_2_.txt	7	6	2	Hi_Trust	1	BW_6_diss.txt_HB_7.txt_	m	1	27
7OUT_11_25_12_2_.txt	4	7	3	Hi_Friend	1	BK_32.txt_SR_39_diss.txt_	m	1	27
7PCII_11_25_12_33_.txt	8	10	10	Hi_Agg	1	AR_59.txt_DH_13.txt_	f	0	30
7PCII_11_25_12_33_.txt	1	2	0	Lo_Agg	0	BW_6_diss.txt_HB_7.txt_	f	0	30
7PCII_11_25_12_33_.txt	1	2	4	Hi_Trust	1	ML_34_diss.txt_BU_33.txt_	f	0	30
7PCII_11_25_12_33_.txt	8	6	7	Lo_Trust	0	RM_24.txt_HB_1.txt_	f	0	30
7PCII_11_25_12_33_.txt	1	3	3	Lo_Comp	0	HW_23_diss.txt_SR_39_diss.txt_	f	0	30
7PCII_11_25_12_33_.txt	3	10	10	Lo_Friend	0	HR_19_diss.txt_KU_26_diss.txt_	f	0	30
7PCII_11_25_12_33_.txt	2	4	3	Hi_Comp	1	HG_48.txt_SJ_56.txt_	f	0	30
7PCII_11_25_12_33_.txt	2	2	3	Hi_Friend	1	BK_32.txt_BW_45.txt_	f	0	30
7PCII_11_25_12_33_.txt	0	1	1	Lo_Dom	0	SE_52.txt_AK_5.txt_	f	0	30
7PCII_11_25_12_33_.txt	7	7	5	Hi_Dom	1	FI_3.txt_PF_47.txt_	f	0	30
8OUT_11_25_12_15_.txt	4	1	1	Lo_Comp	0	BW_6_diss.txt_DH_13.txt_	f	0	22
8OUT_11_25_12_15_.txt	8	10	10	Hi_Dom	1	AR_59.txt_AK_5.txt_	f	0	22
8OUT_11_25_12_15_.txt	1	5	7	Hi_Comp	1	FI_3.txt_SJ_56.txt_	f	0	22
8OUT_11_25_12_15_.txt	10	8	6	Lo_Friend	0	HW_23_diss.txt_KU_26_diss.txt_	f	0	22
8OUT_11_25_12_15_.txt	1	2	1	Hi_Friend	1	ML_34_diss.txt_PF_47.txt_	f	0	22
8OUT_11_25_12_15_.txt	9	1	4	Lo_Trust	0	HG_48.txt_BW_45.txt_	f	0	22
8OUT_11_25_12_15_.txt	8	10	10	Hi_Agg	1	RM_24.txt_HB_1.txt_	f	0	22
8OUT_11_25_12_15_.txt	1	2	4	Lo_Agg	0	SE_52.txt_HB_7.txt_	f	0	22
8OUT_11_25_12_15_.txt	0	5	2	Hi_Trust	1	BK_32.txt_SR_39_diss.txt_	f	0	22
8OUT_11_25_12_15_.txt	3	1	0	Lo_Dom	0	HR_19_diss.txt_BU_33.txt_	f	0	22
8PCII_11_26_11_33_.txt	6	3	5	Hi_Friend	1	AR_59.txt_PF_47.txt_	m	1	23
8PCII_11_26_11_33_.txt	4	4	6	Hi_Dom	1	ML_34_diss.txt_DH_13.txt_	m	1	23
8PCII_11_26_11_33_.txt	5	5	4	Hi_Comp	1	BW_6_diss.txt_HB_7.txt_	m	1	23
8PCII_11_26_11_33_.txt	4	9	6	Lo_Dom	0	FI_3.txt_SR_39_diss.txt_	m	1	23
8PCII_11_26_11_33_.txt	7	3	5	Lo_Comp	0	SE_52.txt_BW_45.txt_	m	1	23
8PCII_11_26_11_33_.txt	3	7	4	Lo_Trust	0	BK_32.txt_AK_5.txt_	m	1	23
8PCII_11_26_11_33_.txt	4	7	4	Lo_Agg	0	HW_23_diss.txt_HB_1.txt_	m	1	23
8PCII_11_26_11_33_.txt	8	8	7	Hi_Agg	1	RM_24.txt_BU_33.txt_	m	1	23
8PCII_11_26_11_33_.txt	5	8	5	Lo_Friend	0	HR_19_diss.txt_KU_26_diss.txt_	m	1	23
8PCII_11_26_11_33_.txt	7	4	4	Hi_Trust	1	HG_48.txt_SJ_56.txt_	m	1	23
9OUT_11_25_12_28_.txt	5	9	3	Hi_Trust	1	FI_3.txt_HB_1.txt_	f	0	20
9OUT_11_25_12_28_.txt	6	10	10	Hi_Dom	1	ML_34_diss.txt_SJ_56.txt_	f	0	20
9OUT_11_25_12_28_.txt	2	0	7	Lo_Trust	0	HW_23_diss.txt_SR_39_diss.txt_	f	0	20
9OUT_11_25_12_28_.txt	2	10	10	Hi_Agg	1	SE_52.txt_HB_7.txt_	f	0	20
9OUT_11_25_12_28_.txt	8	3	2	Lo_Agg	0	BK_32.txt_PF_47.txt_	f	0	20
9OUT_11_25_12_28_.txt	7	3	7	Hi_Comp	1	AR_59.txt_BW_45.txt_	f	0	20
9OUT_11_25_12_28_.txt	3	8	3	Hi_Friend	1	RM_24.txt_BU_33.txt_	f	0	20
9OUT_11_25_12_28_.txt	0	9	8	Lo_Friend	0	HR_19_diss.txt_DH_13.txt_	f	0	20
9OUT_11_25_12_28_.txt	0	0	0	Lo_Dom	0	BW_6_diss.txt_KU_26_diss.txt_	f	0	20
9OUT_11_25_12_28_.txt	10	1	10	Lo_Comp	0	HG_48.txt_AK_5.txt_	f	0	20
9PCII_11_26_12_11_.txt	10	6	8	Hi_Friend	1	BW_6_diss.txt_DH_13.txt_	f	0	18
9PCII_11_26_12_11_.txt	7	10	10	Hi_Agg	1	HW_23_diss.txt_KU_26_diss.txt_	f	0	18
9PCII_11_26_12_11_.txt	7	6	10	Hi_Dom	1	HR_19_diss.txt_PF_47.txt_	f	0	18
9PCII_11_26_12_11_.txt	2	4	2	Hi_Trust	1	BK_32.txt_SR_39_diss.txt_	f	0	18
9PCII_11_26_12_11_.txt	6	6	10	Lo_Comp	0	FI_3.txt_HB_1.txt_	f	0	18
9PCII_11_26_12_11_.txt	2	2	3	Lo_Agg	0	SE_52.txt_SJ_56.txt_	f	0	18
9PCII_11_26_12_11_.txt	0	7	6	Lo_Trust	0	AR_59.txt_HB_7.txt_	f	0	18
9PCII_11_26_12_11_.txt	0	10	10	Lo_Friend	0	RM_24.txt_BW_45.txt_	f	0	18
9PCII_11_26_12_11_.txt	3	6	4	Hi_Comp	1	ML_34_diss.txt_BU_33.txt_	f	0	18
9PCII_11_26_12_11_.txt	0	2	4	Lo_Dom	0	HG_48.txt_AK_5.txt_	f	0	18
