# Supplementary material for: Create your own stimulus: Manipulating movements according to social categories
Source: PLoS One. 2017 Mar 24;12(3):e0174422. doi: 10.1371/journal.pone.0174422 (PMC5365127; doi:10.1371/journal.pone.0174422)
Supplement: S2 Dataset — Program runs under windows (read me file with instructions is contained in the zip-file). Dataset also contains sample of the core procedures used for stimulus creation and information on the single steps of stimulus preparation. (ZIP) [file pone.0174422.s002.zip]

Archive with 29 entries (24 files):
- S2 Dataset/
- S2 Dataset/CodeAndStepsForCoordinateInterpolation.txt
- S2 Dataset/CreateYourStimulus.exe
- S2 Dataset/Items.txt
- S2 Dataset/ReadMe.txt
- S2 Dataset/Stimuli/
- S2 Dataset/Stimuli/Horz_max/
- S2 Dataset/Stimuli/Horz_max/FI_3.txt
- S2 Dataset/Stimuli/Vert_max/
- S2 Dataset/Stimuli/Vert_max/BU_33.txt
- S2 Dataset/StimulusPreparation/
- S2 Dataset/StimulusPreparation/BU_33_BodyHeight.txt
- S2 Dataset/StimulusPreparation/BU_33_coords_horz_max.txt
- S2 Dataset/StimulusPreparation/BU_33_coords_vert_max.txt
- S2 Dataset/StimulusPreparation/BU_33_for_experiment.txt
- S2 Dataset/StimulusPreparation/BU_33_interpol.txt
- S2 Dataset/StimulusPreparation/BU_33_max_horizontal.txt
- S2 Dataset/StimulusPreparation/BU_33_max_vertical.txt
- S2 Dataset/StimulusPreparation/BU_33_raw.txt
- S2 Dataset/StimulusPreparation/FI_3_BodyHeight.txt
- S2 Dataset/StimulusPreparation/FI_3_coords_horz_max.txt
- S2 Dataset/StimulusPreparation/FI_3_coords_vert_max.txt
- S2 Dataset/StimulusPreparation/FI_3_for_experiment.txt
- S2 Dataset/StimulusPreparation/FI_3_interpol.txt
- S2 Dataset/StimulusPreparation/FI_3_max_horizontal.txt
- S2 Dataset/StimulusPreparation/FI_3_max_vertical.txt
- S2 Dataset/StimulusPreparation/FI_3_raw.txt
- S2 Dataset/StimulusPreparation/INSTRUCTIONS_STIMULUS_PREP.txt
- S2 Dataset/StimulusPreparation/Size_Correction_of_Stickfigures.txt
