# Supplementary material for: Create your own stimulus: Manipulating movements according to social categories
Source: PLoS One. 2017 Mar 24;12(3):e0174422. doi: 10.1371/journal.pone.0174422 (PMC5365127; doi:10.1371/journal.pone.0174422)
Supplement: S2 Dataset — Program runs under windows (read me file with instructions is contained in the zip-file). Dataset also contains sample of the core procedures used for stimulus creation and information on the single steps of stimulus preparation. (ZIP) [file pone.0174422.s002.zip › S2 Dataset/CodeAndStepsForCoordinateInterpolation.txt]

//OVERVIEW of central steps in Stick-and Dotmanipulation (code in C#)


// FUNCTION I

//Load data from coordinates (x,y,1) stored in txt files

 protected void Get_data_out_of_Items_OPs()
        {
            string[][] help_arr;
	    
            // loop runs through instances of Point_OP classes (pts)
            for (int i = 0; i < iop.Length; i++)
            {
                // program specific command returns content of txt file as
		// jagged array -> help_arr[][] 
                help_arr = fop.Text_out_of_File(iop[i].Get_Current_Value(), "\t");

		// pts is instance of program specific Point_OP class that
		// stores coordinates of txt file (12 dots on body of speakers in the    
                // case of stick-figure animations) in array list (stores coordinates of 12 dots for frame 0, frame 1, frame 2 etc.)  
                // Clear_Contents command empties this array list
                pts[i].Clear_Contents();

                // the command below transfers data loaded from txt file that is                 
                // stored in help_arr[][] into array list of Point_OP (pts) class 
                pts[i].Coords_from_Jagged_Array(help_arr);
            }

	    // Empty array list of Point_OP class pts_mixed 
            pts_mixed.Clear_Contents();

            
            // Mix_Contents command produces an average between coordinates of two datasets (e.g., Stickfigures)
            pts_mixed.Mix_Contents(pts); 
            
        }


// FUNCTION II

// Determines average of coordinates stored in Point_OP classes; first and only 
// parameter is an array of Point_OP classes (here with a size of 2)
// outcome of this procedure is animation shown at beginning of experiment (sliders are in a middle position as well)
 
public void Mix_Contents(Point_OP[] pts_arr)
        {
            // internal structures of the software to store landmarks (12 dots here) 
            PointInfo[] help_pts;
            
            // and information on frame and resolution
            FrameInfo help_fr;

            Int32 c_x =0, c_y =0, c_z = 0;

            // title_arr contains information about names of landmarks;
            // loop transfers landmark names from Point_OP pts[0] (pts[1] has to have 
            // the same information) to pts_mixed Point_OP class
            
            title_arr = new string[pts_arr[0].title_arr.GetLength(0)];

            for (int q = 0; q < pts_arr[0].title_arr.GetLength(0); q++)
            {
                title_arr[q] = pts_arr[0].title_arr[q];

            }


            // outer loop runs through single elements (=frames) of array list containing       
            // the landmarks (stored as array containing for instance the 12 dots of the stick-figure animations);
            // second loop runs through this landmark array
            // all arrays  and lists should have same length 
            for (int i = 0; i < pts_arr[0].pt_list.Count; i++)
                {   

                    help_fr = pts_arr[0].fr_list.ElementAt<FrameInfo>(i);

                    // help_pts temporarily stores information (= landmarks) at a certain index (= frame) of list  
                    help_pts = pts_arr[0].pt_list.ElementAt<PointInfo[]>(i);// help_pts in principle not needed 

                    PointInfo[] help_arr = new PointInfo[help_pts.GetLength(0)];

                    // run through help_arr which contains all the landmarks
                    for (int u = 0; u < help_pts.GetLength(0); u++)
                    {
                        c_x = 0;
                        c_y = 0;
                        c_z = 0;
                        
                        // loops through Point_OP pts arrays (is the first parameter of method)
                        // and sums up corresponding elements (landmarks) of these arrays 
                        // (e.g., adds landmark 1 of pts_arr[0] to landmark 1 of pts_arr[1]
			// (e.g., adds landmark 2 of pts_arr[0] to landmark 2 of pts_arr[1] etc.
                        for (int a = 0; a < pts_arr.Length; a++)
                        {
                        c_x += pts_arr[a].pt_list.ElementAt<PointInfo[]>(i)[u].my_x;
                        c_y += pts_arr[a].pt_list.ElementAt<PointInfo[]>(i)[u].my_y;
                        c_z += pts_arr[a].pt_list.ElementAt<PointInfo[]>(i)[u].my_z;
                        }// end for loop number three
                        
                        // divide sums obtained by loop above by length of pts_arr length (in most cases 2);
                        // this provides average coordinate position of different corresponding landmarks
                        // here: corresponding coordinate data of different animations is averaged 
                        // on a frame-wise basis to obtain a "mix" of these animations
                        // e.g., resulting hand coordinates of two stick-figures mixed is the mean
                        // of the x coordinate and the y coordinate of both of these stick-figures hand positions 
                        c_x = Convert.ToInt32((double)c_x / (double)pts_arr.Length);
                        c_y = Convert.ToInt32((double)c_y / (double)pts_arr.Length);
                        c_z = Convert.ToInt32((double)c_z / (double)pts_arr.Length);
                        
                        // store average in array
                        help_arr[u] = new PointInfo(x: c_x , y: c_y , z: c_z ); 
                    
                     } // end inner for loop
                    
                    // add new positions (average) of coordinates to array list of Point_OP class that calls this method
                    this.pt_list.Add(help_arr);
                    // add frame number and resolution
                    this.fr_list.Add(new FrameInfo(horz: help_fr.horz_res, vert: help_fr.vert_res, frame: help_fr.frame_nr));
            }// end outer For loop
        }
 

 
// FUNCTION III

// Is a variant of Mix_Contents 
// Determines average of coordinates stored in two Point_OP classes but uses a weighted mean
// first parameter is an array of Point_OP classes (containing two elements with different information see below (1)); 
// how_many_steps variables contain the number of possible values used for the weighted mean (here: 0 - 10 -> 11 in both cases)
// step_num variables store the value of the weight (according to the slider bar position people choose)
 
        public void Interpol_between_coords_horz_vert_only(Point_OP[] pts_arr,  int how_many_steps_horz, int step_num_horz, int how_many_steps_vert, int step_num_vert)
        {
            
            PointInfo[] help_pts_horz; 
            PointInfo[] help_pts_vert;
            
            FrameInfo help_fr;
            Int32 vec_x_vert =0, vec_y_vert =0, vec_z_vert = 0;
            Int32 vec_x_horz =0, vec_y_horz =0, vec_z_horz = 0;
            Int32 interp_x, interp_y, interp_z = 0;
            double horz_x =0 , vert_y = 0;
           
             
            // prevents "weights"(slider values) from exceeding the maximum range (how_many_steps variables) 
              if (step_num_vert > how_many_steps_vert)
            {
                step_num_vert = how_many_steps_vert;
            }
            if (step_num_horz > how_many_steps_horz)
            {
                step_num_horz = how_many_steps_horz;
            }

            // run through all elements (frames) stored in array list of two Point_OP classes 
            // array lists of both Point_OP classes (pts_arr[0] and pts_arr[1]) should have the same length

            for (int i = 0; i < pts_arr[0].pt_list.Count; i++)
            {
                // see (1) above
                // arrays to store elements (landmark coordinates) of first Point_OP class (pts_arr[0]) -> contains only variation around horizontal axis 
                // and to store elements (landmark coordinates) of second Point_OP class (pts_arr[1]) -> contains only variation around vertical axis

                help_pts_horz = pts_arr[1].pt_list.ElementAt<PointInfo[]>(i); // i is index (frame) of different landmark coordinates (coordinates of frame 1, frame 2 etc)
                help_pts_vert = pts_arr[0].pt_list.ElementAt<PointInfo[]>(i);
                
                
                // create Array to store new landmark positions
                PointInfo[] help_arr = new PointInfo[help_pts_horz.GetLength(0)];

                // loop running through array containing landmarks
                for (int u = 0; u < help_pts_horz.GetLength(0); u++)
                {
                    // create direction vectors between corresponding coordinates of two Point_OP classes 
                    vec_x_horz = Convert.ToInt32(help_pts_vert[u].my_x) - Convert.ToInt32(help_pts_horz[u].my_x);
                    vec_z_horz = 1;
                       
                    vec_y_vert = Convert.ToInt32(help_pts_horz[u].my_y) - Convert.ToInt32(help_pts_vert[u].my_y);
                    vec_z_vert = 1;

                    if (how_many_steps_horz == 0)
                    {
                        horz_x = 0;
                        
                    }
                    else
                    {   // create horizontal component of unit vector 
                        // here: vec_x_horz / 11 ; because of 0 to 10 possible slider-values
                        horz_x = (double)vec_x_horz / how_many_steps_horz; 
                        
                    }
                    if (how_many_steps_vert == 0)
                    {
                        vert_y = 0;

                    }
                    else
                    {
                        // create vertical component of unit vector 
                        // here: vec_y_horz / 11 ; because of 0 to 10 possible slider-values
                        vert_y = (double)vec_y_vert / how_many_steps_vert; // unit one of vector y

                    }

                    // add unit vector components to coordinate position of landmarks stored in Point_OP classes
                    // pts_arr[0] and pts_arr[1] (arrays that either contain landmarks with horizontal or vertical variation only)
                    // and multiply it by the weight that is obtained by slider bar-values people choose
                    // Thus, all landmark-coordinates of all frames are recalculated according to the
                    // position of the sliderbar-values 
                    interp_x = Convert.ToInt32(help_pts_horz[u].my_x) + Convert.ToInt32(horz_x * step_num_horz);
                    interp_y = Convert.ToInt32(help_pts_vert[u].my_y) + Convert.ToInt32(vert_y * step_num_vert);

                    interp_z = 1;

	            // add new landmark coordinates to array list of Point_OP class instance 
                    // that invokes this method
                    pt_list.ElementAt<PointInfo[]>(i)[u].my_x = interp_x;
                    pt_list.ElementAt<PointInfo[]>(i)[u].my_y = interp_y;

                    
                }
                
            }
        }
