# Supplementary material for: Create your own stimulus: Manipulating movements according to social categories
Source: PLoS One. 2017 Mar 24;12(3):e0174422. doi: 10.1371/journal.pone.0174422 (PMC5365127; doi:10.1371/journal.pone.0174422)
Supplement: S2 Dataset — Program runs under windows (read me file with instructions is contained in the zip-file). Dataset also contains sample of the core procedures used for stimulus creation and information on the single steps of stimulus preparation. (ZIP) [file pone.0174422.s002.zip › S2 Dataset/ReadMe.txt]

1) Program runs under Windows 7.0 or higher (with .NET framework installed)

2) Double click on the file CreateYourStimulus to start the program 
   (Maybe windows shows a warning because you start an exe.file. 
    Allow the program to start, it does not contain harmful software)

3) Do not change any files or delete them.
   File Items.txt contains items.
   Folder Stimuli contains raw material for animation:
    One file with coordinate data only showing variation in the Y-coordinates (no variation in X-coordinates)
    and one file with coordinate data only showing variation in the X-coordinates (no variation in Y-coordinates).
    The rating-programm creates a combination of both files and depicts it in the animation window.
    The files can be opened in a Text Editor.
