# Supplementary material for: Create your own stimulus: Manipulating movements according to social categories
Source: PLoS One. 2017 Mar 24;12(3):e0174422. doi: 10.1371/journal.pone.0174422 (PMC5365127; doi:10.1371/journal.pone.0174422)
Supplement: S2 Dataset — Program runs under windows (read me file with instructions is contained in the zip-file). Dataset also contains sample of the core procedures used for stimulus creation and information on the single steps of stimulus preparation. (ZIP) [file pone.0174422.s002.zip › S2 Dataset/Stimuli/Horz_max/FI_3.txt]

Stirn	Ohr links	Ohr rechts	Kinn	Hals	Schulter links	Schulter rechts	Ellbogen links	Ellbogen rechts	Hand links	Hand rechts	Schwerpunkt	Pult links	Pult rechts	AufloesX	AufloesY	Frame
350,66,1	310,104,1	376,97,1	351,158,1	336,175,1	246,157,1	417,143,1	232,294,1	432,286,1	321,316,1	366,315,1	343,341,1	157,351,1	456,352,1	768	432	1
346,66,1	306,104,1	372,97,1	349,158,1	334,175,1	244,157,1	414,143,1	229,294,1	428,286,1	320,316,1	367,315,1	343,341,1	157,351,1	456,352,1	768	432	2
343,66,1	303,104,1	367,97,1	346,158,1	331,175,1	241,157,1	410,143,1	226,294,1	424,286,1	320,316,1	368,315,1	344,341,1	157,351,1	456,352,1	768	432	3
339,66,1	299,104,1	363,97,1	344,158,1	329,175,1	239,157,1	407,143,1	223,294,1	420,286,1	319,316,1	369,315,1	344,341,1	157,351,1	456,352,1	768	432	4
337,66,1	296,104,1	359,97,1	341,158,1	325,175,1	234,157,1	402,143,1	220,294,1	419,286,1	314,316,1	370,315,1	339,341,1	157,351,1	456,352,1	768	432	5
334,66,1	294,104,1	355,97,1	338,158,1	322,175,1	230,157,1	396,143,1	216,294,1	417,286,1	309,316,1	370,315,1	333,341,1	157,351,1	456,352,1	768	432	6
332,66,1	291,104,1	351,97,1	335,158,1	318,175,1	225,157,1	391,143,1	213,294,1	416,286,1	304,316,1	371,315,1	328,341,1	157,351,1	456,352,1	768	432	7
328,66,1	286,104,1	345,97,1	331,158,1	313,175,1	220,157,1	386,143,1	207,294,1	411,286,1	297,316,1	369,315,1	324,341,1	157,351,1	456,352,1	768	432	8
323,66,1	281,104,1	340,97,1	327,158,1	308,175,1	215,157,1	380,143,1	201,294,1	406,286,1	290,316,1	366,315,1	320,341,1	157,351,1	456,352,1	768	432	9
319,66,1	276,104,1	334,97,1	323,158,1	303,175,1	210,157,1	375,143,1	195,294,1	401,286,1	283,316,1	364,315,1	316,341,1	157,351,1	456,352,1	768	432	10
312,66,1	271,104,1	328,97,1	319,158,1	298,175,1	206,157,1	369,143,1	191,294,1	394,286,1	272,316,1	357,315,1	313,341,1	157,351,1	456,352,1	768	432	11
306,66,1	265,104,1	323,97,1	314,158,1	292,175,1	202,157,1	362,143,1	186,294,1	387,286,1	262,316,1	351,315,1	311,341,1	157,351,1	456,352,1	768	432	12
299,66,1	260,104,1	317,97,1	310,158,1	287,175,1	198,157,1	356,143,1	182,294,1	380,286,1	251,316,1	344,315,1	308,341,1	157,351,1	456,352,1	768	432	13
295,66,1	255,104,1	312,97,1	305,158,1	281,175,1	193,157,1	352,143,1	177,294,1	374,286,1	241,316,1	338,315,1	304,341,1	157,351,1	456,352,1	768	432	14
290,66,1	250,104,1	307,97,1	301,158,1	276,175,1	187,157,1	347,143,1	171,294,1	369,286,1	230,316,1	333,315,1	300,341,1	157,351,1	456,352,1	768	432	15
286,66,1	245,104,1	302,97,1	296,158,1	270,175,1	182,157,1	343,143,1	166,294,1	363,286,1	220,316,1	327,315,1	296,341,1	157,351,1	456,352,1	768	432	16
282,66,1	241,104,1	298,97,1	292,158,1	266,175,1	177,157,1	338,143,1	161,294,1	358,286,1	214,316,1	323,315,1	291,341,1	157,351,1	456,352,1	768	432	17
278,66,1	236,104,1	293,97,1	287,158,1	261,175,1	173,157,1	332,143,1	156,294,1	352,286,1	209,316,1	320,315,1	285,341,1	157,351,1	456,352,1	768	432	18
274,66,1	232,104,1	289,97,1	283,158,1	257,175,1	168,157,1	327,143,1	151,294,1	347,286,1	203,316,1	316,315,1	280,341,1	157,351,1	456,352,1	768	432	19
270,66,1	228,104,1	286,97,1	279,158,1	253,175,1	164,157,1	322,143,1	151,294,1	342,286,1	201,316,1	313,315,1	278,341,1	157,351,1	456,352,1	768	432	20
267,66,1	224,104,1	282,97,1	275,158,1	250,175,1	161,157,1	317,143,1	151,294,1	338,286,1	200,316,1	309,315,1	275,341,1	157,351,1	456,352,1	768	432	21
263,66,1	220,104,1	279,97,1	271,158,1	246,175,1	157,157,1	312,143,1	151,294,1	333,286,1	198,316,1	306,315,1	273,341,1	157,351,1	456,352,1	768	432	22
258,66,1	216,104,1	274,97,1	267,158,1	243,175,1	154,157,1	309,143,1	147,294,1	330,286,1	197,316,1	305,315,1	268,341,1	157,351,1	456,352,1	768	432	23
254,66,1	213,104,1	270,97,1	263,158,1	239,175,1	152,157,1	305,143,1	143,294,1	327,286,1	195,316,1	303,315,1	263,341,1	157,351,1	456,352,1	768	432	24
249,66,1	209,104,1	265,97,1	259,158,1	236,175,1	149,157,1	302,143,1	139,294,1	324,286,1	194,316,1	302,315,1	258,341,1	157,351,1	456,352,1	768	432	25
246,66,1	207,104,1	263,97,1	257,158,1	234,175,1	147,157,1	300,143,1	139,294,1	323,286,1	193,316,1	301,315,1	257,341,1	157,351,1	456,352,1	768	432	26
244,66,1	204,104,1	260,97,1	254,158,1	232,175,1	145,157,1	297,143,1	139,294,1	321,286,1	192,316,1	299,315,1	257,341,1	157,351,1	456,352,1	768	432	27
241,66,1	202,104,1	258,97,1	252,158,1	230,175,1	143,157,1	295,143,1	139,294,1	320,286,1	191,316,1	298,315,1	256,341,1	157,351,1	456,352,1	768	432	28
238,66,1	200,104,1	256,97,1	251,158,1	228,175,1	142,157,1	294,143,1	139,294,1	319,286,1	191,316,1	297,315,1	255,341,1	157,351,1	456,352,1	768	432	29
235,66,1	198,104,1	254,97,1	250,158,1	227,175,1	140,157,1	292,143,1	139,294,1	318,286,1	191,316,1	296,315,1	254,341,1	157,351,1	456,352,1	768	432	30
232,66,1	196,104,1	252,97,1	249,158,1	225,175,1	139,157,1	291,143,1	139,294,1	317,286,1	191,316,1	295,315,1	253,341,1	157,351,1	456,352,1	768	432	31
231,66,1	195,104,1	251,97,1	248,158,1	224,175,1	137,157,1	290,143,1	139,294,1	316,286,1	190,316,1	294,315,1	252,341,1	157,351,1	456,352,1	768	432	32
230,66,1	193,104,1	249,97,1	248,158,1	222,175,1	136,157,1	289,143,1	138,294,1	316,286,1	188,316,1	294,315,1	252,341,1	157,351,1	456,352,1	768	432	33
229,66,1	192,104,1	248,97,1	247,158,1	221,175,1	134,157,1	288,143,1	138,294,1	315,286,1	187,316,1	293,315,1	251,341,1	157,351,1	456,352,1	768	432	34
231,66,1	191,104,1	248,97,1	245,158,1	220,175,1	133,157,1	287,143,1	135,294,1	314,286,1	186,316,1	293,315,1	251,341,1	157,351,1	456,352,1	768	432	35
232,66,1	191,104,1	249,97,1	243,158,1	219,175,1	132,157,1	286,143,1	133,294,1	314,286,1	185,316,1	294,315,1	250,341,1	157,351,1	456,352,1	768	432	36
234,66,1	190,104,1	249,97,1	241,158,1	218,175,1	131,157,1	285,143,1	130,294,1	313,286,1	184,316,1	294,315,1	250,341,1	157,351,1	456,352,1	768	432	37
235,66,1	189,104,1	249,97,1	240,158,1	217,175,1	130,157,1	285,143,1	131,294,1	313,286,1	187,316,1	293,315,1	249,341,1	157,351,1	456,352,1	768	432	38
237,66,1	189,104,1	250,97,1	238,158,1	217,175,1	129,157,1	284,143,1	132,294,1	313,286,1	190,316,1	293,315,1	249,341,1	157,351,1	456,352,1	768	432	39
238,66,1	188,104,1	250,97,1	237,158,1	216,175,1	128,157,1	284,143,1	133,294,1	313,286,1	193,316,1	292,315,1	248,341,1	157,351,1	456,352,1	768	432	40
237,66,1	188,104,1	250,97,1	237,158,1	216,175,1	128,157,1	285,143,1	132,294,1	313,286,1	195,316,1	292,315,1	249,341,1	157,351,1	456,352,1	768	432	41
237,66,1	188,104,1	250,97,1	236,158,1	216,175,1	127,157,1	287,143,1	132,294,1	312,286,1	196,316,1	291,315,1	249,341,1	157,351,1	456,352,1	768	432	42
236,66,1	188,104,1	250,97,1	236,158,1	216,175,1	127,157,1	288,143,1	131,294,1	312,286,1	198,316,1	291,315,1	250,341,1	157,351,1	456,352,1	768	432	43
236,66,1	188,104,1	250,97,1	236,158,1	216,175,1	127,157,1	288,143,1	131,294,1	312,286,1	199,316,1	290,315,1	249,341,1	157,351,1	456,352,1	768	432	44
236,66,1	188,104,1	250,97,1	236,158,1	217,175,1	127,157,1	288,143,1	131,294,1	312,286,1	200,316,1	289,315,1	249,341,1	157,351,1	456,352,1	768	432	45
236,66,1	188,104,1	250,97,1	236,158,1	217,175,1	127,157,1	288,143,1	131,294,1	312,286,1	201,316,1	288,315,1	248,341,1	157,351,1	456,352,1	768	432	46
236,66,1	188,104,1	250,97,1	236,158,1	217,175,1	127,157,1	288,143,1	131,294,1	312,286,1	201,316,1	287,315,1	248,341,1	157,351,1	456,352,1	768	432	47
236,66,1	188,104,1	250,97,1	236,158,1	217,175,1	127,157,1	288,143,1	130,294,1	311,286,1	201,316,1	287,315,1	247,341,1	157,351,1	456,352,1	768	432	48
236,66,1	188,104,1	250,97,1	236,158,1	217,175,1	127,157,1	288,143,1	130,294,1	311,286,1	201,316,1	286,315,1	247,341,1	157,351,1	456,352,1	768	432	49
236,66,1	188,104,1	251,97,1	238,158,1	217,175,1	127,157,1	288,143,1	130,294,1	311,286,1	201,316,1	285,315,1	248,341,1	157,351,1	456,352,1	768	432	50
236,66,1	189,104,1	251,97,1	239,158,1	216,175,1	126,157,1	288,143,1	129,294,1	310,286,1	201,316,1	285,315,1	248,341,1	157,351,1	456,352,1	768	432	51
236,66,1	189,104,1	252,97,1	241,158,1	216,175,1	126,157,1	288,143,1	129,294,1	310,286,1	201,316,1	284,315,1	249,341,1	157,351,1	456,352,1	768	432	52
236,66,1	189,104,1	252,97,1	241,158,1	217,175,1	126,157,1	288,143,1	129,294,1	310,286,1	202,316,1	284,315,1	248,341,1	157,351,1	456,352,1	768	432	53
235,66,1	190,104,1	253,97,1	240,158,1	219,175,1	126,157,1	288,143,1	128,294,1	310,286,1	202,316,1	283,315,1	246,341,1	157,351,1	456,352,1	768	432	54
235,66,1	190,104,1	253,97,1	240,158,1	220,175,1	126,157,1	288,143,1	128,294,1	310,286,1	203,316,1	283,315,1	245,341,1	157,351,1	456,352,1	768	432	55
236,66,1	191,104,1	253,97,1	241,158,1	220,175,1	128,157,1	289,143,1	127,294,1	313,286,1	203,316,1	289,315,1	245,341,1	157,351,1	456,352,1	768	432	56
236,66,1	191,104,1	254,97,1	243,158,1	221,175,1	129,157,1	290,143,1	125,294,1	315,286,1	202,316,1	294,315,1	245,341,1	157,351,1	456,352,1	768	432	57
237,66,1	192,104,1	254,97,1	244,158,1	221,175,1	131,157,1	291,143,1	124,294,1	318,286,1	202,316,1	300,315,1	245,341,1	157,351,1	456,352,1	768	432	58
239,66,1	193,104,1	255,97,1	245,158,1	222,175,1	132,157,1	292,143,1	124,294,1	319,286,1	199,316,1	306,315,1	244,341,1	157,351,1	456,352,1	768	432	59
240,66,1	195,104,1	257,97,1	247,158,1	223,175,1	132,157,1	294,143,1	125,294,1	320,286,1	197,316,1	312,315,1	244,341,1	157,351,1	456,352,1	768	432	60
242,66,1	196,104,1	258,97,1	248,158,1	224,175,1	133,157,1	295,143,1	125,294,1	321,286,1	194,316,1	318,315,1	243,341,1	157,351,1	456,352,1	768	432	61
243,66,1	198,104,1	260,97,1	250,158,1	226,175,1	137,157,1	298,143,1	127,294,1	324,286,1	196,316,1	318,315,1	246,341,1	157,351,1	456,352,1	768	432	62
244,66,1	199,104,1	261,97,1	251,158,1	229,175,1	140,157,1	300,143,1	129,294,1	328,286,1	199,316,1	319,315,1	248,341,1	157,351,1	456,352,1	768	432	63
245,66,1	201,104,1	263,97,1	253,158,1	231,175,1	144,157,1	303,143,1	131,294,1	331,286,1	201,316,1	319,315,1	251,341,1	157,351,1	456,352,1	768	432	64
250,66,1	206,104,1	266,97,1	256,158,1	234,175,1	146,157,1	306,143,1	134,294,1	334,286,1	209,316,1	317,315,1	253,341,1	157,351,1	456,352,1	768	432	65
254,66,1	210,104,1	269,97,1	259,158,1	237,175,1	149,157,1	310,143,1	137,294,1	336,286,1	218,316,1	316,315,1	255,341,1	157,351,1	456,352,1	768	432	66
259,66,1	215,104,1	272,97,1	262,158,1	240,175,1	151,157,1	313,143,1	140,294,1	339,286,1	226,316,1	314,315,1	257,341,1	157,351,1	456,352,1	768	432	67
263,66,1	219,104,1	276,97,1	267,158,1	245,175,1	155,157,1	318,143,1	140,294,1	343,286,1	231,316,1	313,315,1	257,341,1	157,351,1	456,352,1	768	432	68
267,66,1	223,104,1	281,97,1	271,158,1	251,175,1	160,157,1	323,143,1	140,294,1	346,286,1	237,316,1	313,315,1	256,341,1	157,351,1	456,352,1	768	432	69
271,66,1	227,104,1	285,97,1	276,158,1	256,175,1	164,157,1	328,143,1	140,294,1	350,286,1	242,316,1	312,315,1	256,341,1	157,351,1	456,352,1	768	432	70
277,66,1	232,104,1	290,97,1	280,158,1	261,175,1	168,157,1	333,143,1	147,294,1	355,286,1	248,316,1	312,315,1	266,341,1	157,351,1	456,352,1	768	432	71
282,66,1	237,104,1	295,97,1	285,158,1	265,175,1	173,157,1	338,143,1	153,294,1	360,286,1	255,316,1	312,315,1	275,341,1	157,351,1	456,352,1	768	432	72
288,66,1	242,104,1	300,97,1	289,158,1	270,175,1	177,157,1	343,143,1	160,294,1	365,286,1	261,316,1	312,315,1	285,341,1	157,351,1	456,352,1	768	432	73
293,66,1	248,104,1	306,97,1	295,158,1	275,175,1	183,157,1	348,143,1	167,294,1	371,286,1	261,316,1	317,315,1	289,341,1	157,351,1	456,352,1	768	432	74
299,66,1	253,104,1	311,97,1	300,158,1	279,175,1	188,157,1	353,143,1	175,294,1	377,286,1	261,316,1	323,315,1	292,341,1	157,351,1	456,352,1	768	432	75
304,66,1	259,104,1	317,97,1	306,158,1	284,175,1	194,157,1	358,143,1	182,294,1	383,286,1	261,316,1	328,315,1	296,341,1	157,351,1	456,352,1	768	432	76
309,66,1	264,104,1	322,97,1	310,158,1	289,175,1	199,157,1	364,143,1	185,294,1	389,286,1	261,316,1	336,315,1	299,341,1	157,351,1	456,352,1	768	432	77
315,66,1	269,104,1	328,97,1	315,158,1	294,175,1	203,157,1	369,143,1	188,294,1	394,286,1	261,316,1	343,315,1	303,341,1	157,351,1	456,352,1	768	432	78
320,66,1	274,104,1	333,97,1	319,158,1	299,175,1	208,157,1	375,143,1	191,294,1	400,286,1	261,316,1	351,315,1	306,341,1	157,351,1	456,352,1	768	432	79
325,66,1	279,104,1	337,97,1	324,158,1	303,175,1	212,157,1	380,143,1	194,294,1	404,286,1	261,316,1	355,315,1	309,341,1	157,351,1	456,352,1	768	432	80
329,66,1	283,104,1	342,97,1	329,158,1	308,175,1	216,157,1	384,143,1	198,294,1	409,286,1	261,316,1	359,315,1	312,341,1	157,351,1	456,352,1	768	432	81
334,66,1	288,104,1	346,97,1	334,158,1	312,175,1	220,157,1	389,143,1	201,294,1	413,286,1	261,316,1	363,315,1	315,341,1	157,351,1	456,352,1	768	432	82
337,66,1	291,104,1	350,97,1	338,158,1	316,175,1	224,157,1	392,143,1	203,294,1	416,286,1	261,316,1	363,315,1	317,341,1	157,351,1	456,352,1	768	432	83
340,66,1	295,104,1	353,97,1	342,158,1	319,175,1	227,157,1	396,143,1	205,294,1	418,286,1	260,316,1	362,315,1	318,341,1	157,351,1	456,352,1	768	432	84
343,66,1	298,104,1	357,97,1	346,158,1	323,175,1	231,157,1	399,143,1	207,294,1	421,286,1	260,316,1	362,315,1	320,341,1	157,351,1	456,352,1	768	432	85
345,66,1	300,104,1	359,97,1	348,158,1	325,175,1	233,157,1	401,143,1	209,294,1	423,286,1	260,316,1	363,315,1	322,341,1	157,351,1	456,352,1	768	432	86
348,66,1	303,104,1	362,97,1	349,158,1	328,175,1	236,157,1	404,143,1	210,294,1	425,286,1	259,316,1	363,315,1	324,341,1	157,351,1	456,352,1	768	432	87
350,66,1	305,104,1	364,97,1	351,158,1	330,175,1	238,157,1	406,143,1	212,294,1	427,286,1	259,316,1	364,315,1	326,341,1	157,351,1	456,352,1	768	432	88
351,66,1	307,104,1	367,97,1	352,158,1	332,175,1	240,157,1	408,143,1	213,294,1	428,286,1	259,316,1	364,315,1	328,341,1	157,351,1	456,352,1	768	432	89
353,66,1	308,104,1	370,97,1	354,158,1	333,175,1	241,157,1	410,143,1	215,294,1	429,286,1	258,316,1	364,315,1	331,341,1	157,351,1	456,352,1	768	432	90
354,66,1	310,104,1	373,97,1	355,158,1	335,175,1	243,157,1	412,143,1	216,294,1	430,286,1	258,316,1	364,315,1	333,341,1	157,351,1	456,352,1	768	432	91
355,66,1	311,104,1	374,97,1	356,158,1	336,175,1	244,157,1	414,143,1	217,294,1	431,286,1	258,316,1	364,315,1	334,341,1	157,351,1	456,352,1	768	432	92
356,66,1	313,104,1	375,97,1	358,158,1	338,175,1	245,157,1	417,143,1	217,294,1	431,286,1	258,316,1	364,315,1	334,341,1	157,351,1	456,352,1	768	432	93
357,66,1	314,104,1	376,97,1	359,158,1	339,175,1	246,157,1	419,143,1	218,294,1	432,286,1	258,316,1	364,315,1	335,341,1	157,351,1	456,352,1	768	432	94
360,66,1	315,104,1	377,97,1	360,158,1	340,175,1	247,157,1	420,143,1	218,294,1	432,286,1	258,316,1	367,315,1	336,341,1	157,351,1	456,352,1	768	432	95
362,66,1	315,104,1	379,97,1	362,158,1	342,175,1	248,157,1	421,143,1	219,294,1	433,286,1	258,316,1	369,315,1	336,341,1	157,351,1	456,352,1	768	432	96
365,66,1	316,104,1	380,97,1	363,158,1	343,175,1	249,157,1	422,143,1	219,294,1	433,286,1	258,316,1	372,315,1	337,341,1	157,351,1	456,352,1	768	432	97
363,66,1	315,104,1	380,97,1	362,158,1	344,175,1	250,157,1	424,143,1	219,294,1	438,286,1	257,316,1	380,315,1	340,341,1	157,351,1	456,352,1	768	432	98
362,66,1	315,104,1	380,97,1	362,158,1	346,175,1	252,157,1	426,143,1	219,294,1	444,286,1	257,316,1	387,315,1	343,341,1	157,351,1	456,352,1	768	432	99
360,66,1	314,104,1	380,97,1	361,158,1	347,175,1	253,157,1	428,143,1	219,294,1	449,286,1	256,316,1	395,315,1	346,341,1	157,351,1	456,352,1	768	432	100
355,66,1	312,104,1	378,97,1	357,158,1	347,175,1	253,157,1	429,143,1	220,294,1	451,286,1	252,316,1	406,315,1	346,341,1	157,351,1	456,352,1	768	432	101
351,66,1	311,104,1	376,97,1	354,158,1	348,175,1	254,157,1	430,143,1	222,294,1	453,286,1	248,316,1	417,315,1	346,341,1	157,351,1	456,352,1	768	432	102
346,66,1	309,104,1	374,97,1	350,158,1	348,175,1	254,157,1	431,143,1	223,294,1	455,286,1	244,316,1	428,315,1	346,341,1	157,351,1	456,352,1	768	432	103
343,66,1	309,104,1	373,97,1	347,158,1	348,175,1	254,157,1	431,143,1	223,294,1	455,286,1	237,316,1	436,315,1	346,341,1	157,351,1	456,352,1	768	432	104
341,66,1	310,104,1	373,97,1	345,158,1	348,175,1	255,157,1	432,143,1	223,294,1	456,286,1	230,316,1	444,315,1	347,341,1	157,351,1	456,352,1	768	432	105
338,66,1	310,104,1	372,97,1	342,158,1	348,175,1	255,157,1	432,143,1	223,294,1	456,286,1	223,316,1	452,315,1	347,341,1	157,351,1	456,352,1	768	432	106
338,66,1	310,104,1	371,97,1	339,158,1	348,175,1	257,157,1	432,143,1	223,294,1	456,286,1	217,316,1	454,315,1	346,341,1	157,351,1	456,352,1	768	432	107
338,66,1	309,104,1	371,97,1	337,158,1	347,175,1	258,157,1	433,143,1	224,294,1	456,286,1	212,316,1	456,315,1	345,341,1	157,351,1	456,352,1	768	432	108
338,66,1	309,104,1	370,97,1	334,158,1	347,175,1	260,157,1	433,143,1	224,294,1	456,286,1	206,316,1	458,315,1	344,341,1	157,351,1	456,352,1	768	432	109
337,66,1	309,104,1	370,97,1	333,158,1	347,175,1	260,157,1	433,143,1	223,294,1	459,286,1	197,316,1	460,315,1	344,341,1	157,351,1	456,352,1	768	432	110
337,66,1	310,104,1	370,97,1	332,158,1	347,175,1	261,157,1	433,143,1	222,294,1	463,286,1	188,316,1	462,315,1	344,341,1	157,351,1	456,352,1	768	432	111
336,66,1	310,104,1	370,97,1	331,158,1	347,175,1	261,157,1	433,143,1	221,294,1	466,286,1	179,316,1	464,315,1	344,341,1	157,351,1	456,352,1	768	432	112
337,66,1	311,104,1	371,97,1	332,158,1	348,175,1	262,157,1	433,143,1	221,294,1	466,286,1	175,316,1	462,315,1	344,341,1	157,351,1	456,352,1	768	432	113
338,66,1	312,104,1	372,97,1	333,158,1	348,175,1	262,157,1	433,143,1	221,294,1	465,286,1	171,316,1	459,315,1	344,341,1	157,351,1	456,352,1	768	432	114
339,66,1	313,104,1	373,97,1	334,158,1	349,175,1	263,157,1	433,143,1	221,294,1	465,286,1	167,316,1	457,315,1	344,341,1	157,351,1	456,352,1	768	432	115
