# Supplementary material for: Create your own stimulus: Manipulating movements according to social categories
Source: PLoS One. 2017 Mar 24;12(3):e0174422. doi: 10.1371/journal.pone.0174422 (PMC5365127; doi:10.1371/journal.pone.0174422)
Supplement: S2 Dataset — Program runs under windows (read me file with instructions is contained in the zip-file). Dataset also contains sample of the core procedures used for stimulus creation and information on the single steps of stimulus preparation. (ZIP) [file pone.0174422.s002.zip › S2 Dataset/Stimuli/Vert_max/BU_33.txt]

Stirn	Ohr links	Ohr rechts	Kinn	Hals	Schulter links	Schulter rechts	Ellbogen links	Ellbogen rechts	Hand links	Hand rechts	Schwerpunkt	Pult links	Pult rechts	AufloesX	AufloesY	Frame
334,78,1	298,128,1	373,130,1	345,159,1	342,176,1	245,168,1	431,168,1	246,268,1	439,271,1	330,304,1	358,313,1	345,341,1	184,351,1	528,350,1	768	432	1
334,78,1	298,128,1	373,130,1	345,160,1	342,176,1	245,167,1	431,168,1	246,263,1	439,267,1	330,288,1	358,301,1	345,341,1	184,351,1	528,350,1	768	432	2
334,78,1	298,128,1	373,131,1	345,161,1	342,177,1	245,167,1	431,168,1	246,259,1	439,263,1	330,271,1	358,288,1	345,341,1	184,351,1	528,350,1	768	432	3
334,78,1	298,128,1	373,131,1	345,162,1	342,177,1	245,166,1	431,168,1	246,254,1	439,259,1	330,255,1	358,276,1	345,341,1	184,351,1	528,350,1	768	432	4
334,78,1	298,128,1	373,132,1	345,162,1	342,178,1	245,165,1	431,168,1	246,250,1	439,255,1	330,244,1	358,262,1	345,341,1	184,351,1	528,350,1	768	432	5
334,79,1	298,127,1	373,133,1	345,161,1	342,178,1	245,165,1	431,169,1	246,245,1	439,250,1	330,232,1	358,247,1	345,341,1	184,351,1	528,350,1	768	432	6
334,79,1	298,127,1	373,134,1	345,161,1	342,179,1	245,164,1	431,169,1	246,241,1	439,246,1	330,221,1	358,233,1	345,341,1	184,351,1	528,350,1	768	432	7
334,80,1	298,127,1	373,135,1	345,164,1	342,180,1	245,164,1	431,170,1	246,240,1	439,250,1	330,214,1	358,224,1	345,340,1	184,351,1	528,350,1	768	432	8
334,82,1	298,126,1	373,136,1	345,166,1	342,181,1	245,165,1	431,172,1	246,240,1	439,253,1	330,206,1	358,216,1	345,340,1	184,351,1	528,350,1	768	432	9
334,83,1	298,126,1	373,137,1	345,169,1	342,182,1	245,165,1	431,173,1	246,239,1	439,257,1	330,199,1	358,207,1	345,339,1	184,351,1	528,350,1	768	432	10
334,83,1	298,126,1	373,138,1	345,168,1	342,182,1	245,164,1	431,175,1	246,241,1	439,261,1	330,195,1	358,205,1	345,339,1	184,351,1	528,350,1	768	432	11
334,82,1	298,126,1	373,138,1	345,166,1	342,181,1	245,164,1	431,177,1	246,243,1	439,264,1	330,191,1	358,204,1	345,339,1	184,351,1	528,350,1	768	432	12
334,82,1	298,126,1	373,139,1	345,165,1	342,181,1	245,163,1	431,179,1	246,245,1	439,268,1	330,187,1	358,202,1	345,339,1	184,351,1	528,350,1	768	432	13
334,81,1	298,126,1	373,139,1	345,165,1	342,181,1	245,163,1	431,179,1	246,244,1	439,268,1	330,185,1	358,200,1	345,339,1	184,351,1	528,350,1	768	432	14
334,81,1	298,126,1	373,138,1	345,165,1	342,180,1	245,164,1	431,180,1	246,243,1	439,267,1	330,182,1	358,198,1	345,339,1	184,351,1	528,350,1	768	432	15
334,80,1	298,126,1	373,138,1	345,165,1	342,180,1	245,164,1	431,180,1	246,242,1	439,267,1	330,180,1	358,196,1	345,339,1	184,351,1	528,350,1	768	432	16
334,80,1	298,126,1	373,138,1	345,164,1	342,180,1	245,164,1	431,180,1	246,244,1	439,267,1	330,180,1	358,195,1	345,339,1	184,351,1	528,350,1	768	432	17
334,81,1	298,125,1	373,139,1	345,164,1	342,180,1	245,165,1	431,179,1	246,247,1	439,267,1	330,179,1	358,195,1	345,339,1	184,351,1	528,350,1	768	432	18
334,81,1	298,125,1	373,139,1	345,163,1	342,180,1	245,165,1	431,179,1	246,249,1	439,267,1	330,179,1	358,194,1	345,339,1	184,351,1	528,350,1	768	432	19
334,81,1	298,125,1	373,139,1	345,164,1	342,181,1	245,165,1	431,180,1	246,253,1	439,268,1	330,186,1	358,199,1	345,339,1	184,351,1	528,350,1	768	432	20
334,81,1	298,125,1	373,139,1	345,166,1	342,181,1	245,165,1	431,180,1	246,256,1	439,269,1	330,194,1	358,205,1	345,340,1	184,351,1	528,350,1	768	432	21
334,81,1	298,125,1	373,139,1	345,167,1	342,182,1	245,165,1	431,181,1	246,260,1	439,270,1	330,201,1	358,210,1	345,340,1	184,351,1	528,350,1	768	432	22
334,83,1	298,127,1	373,140,1	345,169,1	342,183,1	245,166,1	431,181,1	246,257,1	439,268,1	330,214,1	358,222,1	345,340,1	184,351,1	528,350,1	768	432	23
334,84,1	298,130,1	373,140,1	345,170,1	342,184,1	245,167,1	431,181,1	246,255,1	439,265,1	330,228,1	358,233,1	345,341,1	184,351,1	528,350,1	768	432	24
334,86,1	298,132,1	373,141,1	345,172,1	342,185,1	245,168,1	431,181,1	246,252,1	439,263,1	330,241,1	358,245,1	345,341,1	184,351,1	528,350,1	768	432	25
334,85,1	298,132,1	373,141,1	345,171,1	342,185,1	245,167,1	431,179,1	246,252,1	439,263,1	330,238,1	358,247,1	345,341,1	184,351,1	528,350,1	768	432	26
334,85,1	298,131,1	373,140,1	345,171,1	342,184,1	245,167,1	431,177,1	246,251,1	439,262,1	330,236,1	358,248,1	345,341,1	184,351,1	528,350,1	768	432	27
334,84,1	298,131,1	373,140,1	345,170,1	342,184,1	245,166,1	431,175,1	246,251,1	439,262,1	330,233,1	358,250,1	345,341,1	184,351,1	528,350,1	768	432	28
334,84,1	298,131,1	373,139,1	345,170,1	342,184,1	245,168,1	431,177,1	246,255,1	439,267,1	330,258,1	358,271,1	345,341,1	184,351,1	528,350,1	768	432	29
334,83,1	298,130,1	373,139,1	345,170,1	342,184,1	245,169,1	431,178,1	246,260,1	439,273,1	330,282,1	358,292,1	345,342,1	184,351,1	528,350,1	768	432	30
334,83,1	298,130,1	373,138,1	345,170,1	342,184,1	245,171,1	431,180,1	246,264,1	439,278,1	330,307,1	358,313,1	345,342,1	184,351,1	528,350,1	768	432	31
334,83,1	298,131,1	373,136,1	345,170,1	342,183,1	245,171,1	431,178,1	246,266,1	439,279,1	330,316,1	358,320,1	345,342,1	184,351,1	528,350,1	768	432	32
334,82,1	298,131,1	373,133,1	345,169,1	342,182,1	245,170,1	431,176,1	246,268,1	439,280,1	330,324,1	358,327,1	345,342,1	184,351,1	528,350,1	768	432	33
334,82,1	298,132,1	373,131,1	345,169,1	342,181,1	245,170,1	431,174,1	246,270,1	439,281,1	330,333,1	358,334,1	345,342,1	184,351,1	528,350,1	768	432	34
334,81,1	298,132,1	373,130,1	345,169,1	342,180,1	245,170,1	431,174,1	246,270,1	439,281,1	330,332,1	358,335,1	345,342,1	184,351,1	528,350,1	768	432	35
334,81,1	298,131,1	373,130,1	345,168,1	342,180,1	245,169,1	431,174,1	246,269,1	439,281,1	330,331,1	358,335,1	345,341,1	184,351,1	528,350,1	768	432	36
334,80,1	298,131,1	373,129,1	345,168,1	342,179,1	245,169,1	431,174,1	246,269,1	439,281,1	330,330,1	358,336,1	345,341,1	184,351,1	528,350,1	768	432	37
334,80,1	298,131,1	373,129,1	345,167,1	342,179,1	245,169,1	431,174,1	246,269,1	439,281,1	330,330,1	358,336,1	345,341,1	184,351,1	528,350,1	768	432	38
334,80,1	298,131,1	373,130,1	345,167,1	342,180,1	245,170,1	431,173,1	246,270,1	439,280,1	330,330,1	358,337,1	345,341,1	184,351,1	528,350,1	768	432	39
334,80,1	298,131,1	373,130,1	345,166,1	342,180,1	245,170,1	431,173,1	246,270,1	439,280,1	330,330,1	358,337,1	345,341,1	184,351,1	528,350,1	768	432	40
334,80,1	298,131,1	373,130,1	345,166,1	342,180,1	245,170,1	431,173,1	246,270,1	439,280,1	330,330,1	358,336,1	345,341,1	184,351,1	528,350,1	768	432	41
334,79,1	298,130,1	373,129,1	345,167,1	342,180,1	245,170,1	431,172,1	246,271,1	439,280,1	330,330,1	358,336,1	345,342,1	184,351,1	528,350,1	768	432	42
334,79,1	298,130,1	373,129,1	345,167,1	342,180,1	245,170,1	431,172,1	246,271,1	439,280,1	330,330,1	358,335,1	345,342,1	184,351,1	528,350,1	768	432	43
334,79,1	298,130,1	373,130,1	345,167,1	342,180,1	245,170,1	431,172,1	246,271,1	439,280,1	330,330,1	358,335,1	345,342,1	184,351,1	528,350,1	768	432	44
334,80,1	298,130,1	373,131,1	345,166,1	342,181,1	245,171,1	431,173,1	246,272,1	439,279,1	330,330,1	358,335,1	345,342,1	184,351,1	528,350,1	768	432	45
334,80,1	298,130,1	373,132,1	345,166,1	342,181,1	245,171,1	431,173,1	246,272,1	439,279,1	330,330,1	358,335,1	345,342,1	184,351,1	528,350,1	768	432	46
334,79,1	298,130,1	373,132,1	345,164,1	342,180,1	245,171,1	431,173,1	246,272,1	439,279,1	330,330,1	358,334,1	345,342,1	184,351,1	528,350,1	768	432	47
334,77,1	298,129,1	373,131,1	345,163,1	342,178,1	245,172,1	431,173,1	246,271,1	439,280,1	330,331,1	358,332,1	345,342,1	184,351,1	528,350,1	768	432	48
334,76,1	298,129,1	373,131,1	345,161,1	342,177,1	245,172,1	431,173,1	246,271,1	439,280,1	330,331,1	358,331,1	345,342,1	184,351,1	528,350,1	768	432	49
334,75,1	298,127,1	373,131,1	345,160,1	342,177,1	245,172,1	431,173,1	246,271,1	439,280,1	330,330,1	358,328,1	345,341,1	184,351,1	528,350,1	768	432	50
334,75,1	298,126,1	373,131,1	345,158,1	342,177,1	245,172,1	431,174,1	246,270,1	439,280,1	330,330,1	358,325,1	345,341,1	184,351,1	528,350,1	768	432	51
334,74,1	298,124,1	373,131,1	345,157,1	342,177,1	245,172,1	431,174,1	246,270,1	439,280,1	330,329,1	358,322,1	345,340,1	184,351,1	528,350,1	768	432	52
334,74,1	298,124,1	373,132,1	345,158,1	342,177,1	245,171,1	431,174,1	246,266,1	439,280,1	330,319,1	358,312,1	345,340,1	184,351,1	528,350,1	768	432	53
334,74,1	298,123,1	373,132,1	345,158,1	342,177,1	245,171,1	431,175,1	246,263,1	439,279,1	330,308,1	358,302,1	345,341,1	184,351,1	528,350,1	768	432	54
334,74,1	298,123,1	373,133,1	345,159,1	342,177,1	245,170,1	431,175,1	246,259,1	439,279,1	330,298,1	358,292,1	345,341,1	184,351,1	528,350,1	768	432	55
334,75,1	298,122,1	373,133,1	345,159,1	342,178,1	245,169,1	431,175,1	246,254,1	439,270,1	330,275,1	358,274,1	345,341,1	184,351,1	528,350,1	768	432	56
334,76,1	298,122,1	373,134,1	345,160,1	342,178,1	245,168,1	431,176,1	246,250,1	439,261,1	330,252,1	358,255,1	345,342,1	184,351,1	528,350,1	768	432	57
334,77,1	298,121,1	373,134,1	345,160,1	342,179,1	245,167,1	431,176,1	246,245,1	439,252,1	330,229,1	358,237,1	345,342,1	184,351,1	528,350,1	768	432	58
334,79,1	298,123,1	373,135,1	345,164,1	342,181,1	245,166,1	431,179,1	246,243,1	439,254,1	330,222,1	358,232,1	345,342,1	184,351,1	528,350,1	768	432	59
334,80,1	298,124,1	373,136,1	345,167,1	342,183,1	245,165,1	431,181,1	246,241,1	439,257,1	330,215,1	358,226,1	345,341,1	184,351,1	528,350,1	768	432	60
334,82,1	298,126,1	373,137,1	345,171,1	342,185,1	245,164,1	431,184,1	246,239,1	439,259,1	330,208,1	358,221,1	345,341,1	184,351,1	528,350,1	768	432	61
334,82,1	298,126,1	373,137,1	345,170,1	342,184,1	245,164,1	431,184,1	246,243,1	439,263,1	330,231,1	358,242,1	345,341,1	184,351,1	528,350,1	768	432	62
334,82,1	298,126,1	373,137,1	345,170,1	342,184,1	245,164,1	431,183,1	246,246,1	439,267,1	330,254,1	358,263,1	345,341,1	184,351,1	528,350,1	768	432	63
334,82,1	298,126,1	373,137,1	345,169,1	342,183,1	245,164,1	431,183,1	246,250,1	439,271,1	330,277,1	358,284,1	345,341,1	184,351,1	528,350,1	768	432	64
334,83,1	298,127,1	373,138,1	345,169,1	342,183,1	245,163,1	431,183,1	246,249,1	439,267,1	330,262,1	358,268,1	345,341,1	184,351,1	528,350,1	768	432	65
334,85,1	298,128,1	373,138,1	345,169,1	342,182,1	245,162,1	431,184,1	246,247,1	439,264,1	330,248,1	358,252,1	345,341,1	184,351,1	528,350,1	768	432	66
334,86,1	298,129,1	373,139,1	345,169,1	342,182,1	245,161,1	431,184,1	246,246,1	439,260,1	330,233,1	358,236,1	345,341,1	184,351,1	528,350,1	768	432	67
334,86,1	298,129,1	373,139,1	345,169,1	342,183,1	245,160,1	431,184,1	246,243,1	439,260,1	330,211,1	358,220,1	345,341,1	184,351,1	528,350,1	768	432	68
334,87,1	298,129,1	373,139,1	345,169,1	342,184,1	245,159,1	431,183,1	246,240,1	439,260,1	330,190,1	358,203,1	345,341,1	184,351,1	528,350,1	768	432	69
334,87,1	298,129,1	373,139,1	345,169,1	342,185,1	245,158,1	431,183,1	246,237,1	439,260,1	330,168,1	358,187,1	345,341,1	184,351,1	528,350,1	768	432	70
334,87,1	298,129,1	373,139,1	345,170,1	342,185,1	245,158,1	431,183,1	246,235,1	439,260,1	330,161,1	358,181,1	345,341,1	184,351,1	528,350,1	768	432	71
334,88,1	298,129,1	373,139,1	345,171,1	342,186,1	245,159,1	431,183,1	246,232,1	439,260,1	330,154,1	358,175,1	345,340,1	184,351,1	528,350,1	768	432	72
334,88,1	298,129,1	373,139,1	345,172,1	342,186,1	245,159,1	431,183,1	246,230,1	439,260,1	330,147,1	358,169,1	345,340,1	184,351,1	528,350,1	768	432	73
334,88,1	298,129,1	373,139,1	345,172,1	342,186,1	245,159,1	431,183,1	246,231,1	439,260,1	330,145,1	358,168,1	345,340,1	184,351,1	528,350,1	768	432	74
334,88,1	298,130,1	373,138,1	345,173,1	342,187,1	245,159,1	431,182,1	246,232,1	439,260,1	330,143,1	358,166,1	345,341,1	184,351,1	528,350,1	768	432	75
334,88,1	298,130,1	373,138,1	345,173,1	342,187,1	245,159,1	431,182,1	246,233,1	439,260,1	330,141,1	358,165,1	345,341,1	184,351,1	528,350,1	768	432	76
334,87,1	298,131,1	373,139,1	345,173,1	342,187,1	245,159,1	431,183,1	246,236,1	439,260,1	330,171,1	358,186,1	345,341,1	184,351,1	528,350,1	768	432	77
334,87,1	298,131,1	373,140,1	345,172,1	342,187,1	245,160,1	431,184,1	246,238,1	439,259,1	330,200,1	358,207,1	345,341,1	184,351,1	528,350,1	768	432	78
334,86,1	298,132,1	373,141,1	345,172,1	342,187,1	245,160,1	431,185,1	246,241,1	439,259,1	330,230,1	358,228,1	345,341,1	184,351,1	528,350,1	768	432	79
334,85,1	298,132,1	373,143,1	345,172,1	342,187,1	245,162,1	431,187,1	246,248,1	439,267,1	330,254,1	358,253,1	345,341,1	184,351,1	528,350,1	768	432	80
334,84,1	298,132,1	373,144,1	345,172,1	342,188,1	245,163,1	431,188,1	246,254,1	439,275,1	330,279,1	358,278,1	345,342,1	184,351,1	528,350,1	768	432	81
334,83,1	298,132,1	373,146,1	345,172,1	342,188,1	245,165,1	431,190,1	246,261,1	439,283,1	330,303,1	358,303,1	345,342,1	184,351,1	528,350,1	768	432	82
334,83,1	298,132,1	373,146,1	345,171,1	342,188,1	245,165,1	431,190,1	246,262,1	439,284,1	330,305,1	358,305,1	345,342,1	184,351,1	528,350,1	768	432	83
334,83,1	298,132,1	373,146,1	345,170,1	342,187,1	245,164,1	431,189,1	246,262,1	439,284,1	330,306,1	358,306,1	345,341,1	184,351,1	528,350,1	768	432	84
334,83,1	298,132,1	373,146,1	345,169,1	342,187,1	245,164,1	431,189,1	246,263,1	439,285,1	330,308,1	358,308,1	345,341,1	184,351,1	528,350,1	768	432	85
334,84,1	298,132,1	373,146,1	345,170,1	342,187,1	245,164,1	431,188,1	246,264,1	439,286,1	330,311,1	358,314,1	345,341,1	184,351,1	528,350,1	768	432	86
334,84,1	298,132,1	373,145,1	345,170,1	342,186,1	245,165,1	431,188,1	246,266,1	439,286,1	330,315,1	358,319,1	345,340,1	184,351,1	528,350,1	768	432	87
334,85,1	298,132,1	373,145,1	345,171,1	342,186,1	245,165,1	431,187,1	246,267,1	439,287,1	330,318,1	358,325,1	345,340,1	184,351,1	528,350,1	768	432	88
334,85,1	298,134,1	373,144,1	345,170,1	342,186,1	245,165,1	431,185,1	246,269,1	439,288,1	330,321,1	358,328,1	345,340,1	184,351,1	528,350,1	768	432	89
334,86,1	298,135,1	373,142,1	345,170,1	342,185,1	245,166,1	431,184,1	246,271,1	439,290,1	330,324,1	358,331,1	345,340,1	184,351,1	528,350,1	768	432	90
334,86,1	298,137,1	373,141,1	345,169,1	342,185,1	245,166,1	431,182,1	246,273,1	439,291,1	330,327,1	358,334,1	345,340,1	184,351,1	528,350,1	768	432	91
334,86,1	298,136,1	373,141,1	345,168,1	342,185,1	245,166,1	431,181,1	246,273,1	439,291,1	330,327,1	358,334,1	345,340,1	184,351,1	528,350,1	768	432	92
334,86,1	298,136,1	373,141,1	345,167,1	342,185,1	245,167,1	431,180,1	246,274,1	439,291,1	330,326,1	358,334,1	345,339,1	184,351,1	528,350,1	768	432	93
334,86,1	298,135,1	373,141,1	345,166,1	342,185,1	245,167,1	431,179,1	246,274,1	439,291,1	330,326,1	358,334,1	345,339,1	184,351,1	528,350,1	768	432	94
334,86,1	298,135,1	373,141,1	345,167,1	342,185,1	245,168,1	431,179,1	246,275,1	439,291,1	330,326,1	358,334,1	345,339,1	184,351,1	528,350,1	768	432	95
334,85,1	298,135,1	373,140,1	345,167,1	342,186,1	245,170,1	431,178,1	246,275,1	439,291,1	330,325,1	358,334,1	345,338,1	184,351,1	528,350,1	768	432	96
334,85,1	298,135,1	373,140,1	345,168,1	342,186,1	245,171,1	431,178,1	246,276,1	439,291,1	330,325,1	358,334,1	345,338,1	184,351,1	528,350,1	768	432	97
334,85,1	298,135,1	373,139,1	345,168,1	342,185,1	245,171,1	431,177,1	246,277,1	439,290,1	330,325,1	358,334,1	345,338,1	184,351,1	528,350,1	768	432	98
334,86,1	298,134,1	373,139,1	345,167,1	342,185,1	245,171,1	431,176,1	246,278,1	439,290,1	330,326,1	358,333,1	345,338,1	184,351,1	528,350,1	768	432	99
334,86,1	298,134,1	373,138,1	345,167,1	342,184,1	245,171,1	431,175,1	246,279,1	439,289,1	330,326,1	358,333,1	345,338,1	184,351,1	528,350,1	768	432	100
334,85,1	298,134,1	373,138,1	345,167,1	342,184,1	245,171,1	431,174,1	246,279,1	439,289,1	330,326,1	358,333,1	345,338,1	184,351,1	528,350,1	768	432	101
334,85,1	298,133,1	373,138,1	345,166,1	342,183,1	245,170,1	431,174,1	246,278,1	439,289,1	330,326,1	358,332,1	345,338,1	184,351,1	528,350,1	768	432	102
334,84,1	298,133,1	373,138,1	345,166,1	342,183,1	245,170,1	431,173,1	246,278,1	439,289,1	330,326,1	358,332,1	345,338,1	184,351,1	528,350,1	768	432	103
334,82,1	298,132,1	373,136,1	345,165,1	342,182,1	245,170,1	431,173,1	246,277,1	439,289,1	330,326,1	358,332,1	345,337,1	184,351,1	528,350,1	768	432	104
334,81,1	298,132,1	373,135,1	345,165,1	342,180,1	245,169,1	431,173,1	246,277,1	439,288,1	330,326,1	358,331,1	345,337,1	184,351,1	528,350,1	768	432	105
334,79,1	298,131,1	373,133,1	345,164,1	342,179,1	245,169,1	431,173,1	246,276,1	439,288,1	330,326,1	358,331,1	345,336,1	184,351,1	528,350,1	768	432	106
334,79,1	298,130,1	373,133,1	345,163,1	342,178,1	245,169,1	431,173,1	246,274,1	439,288,1	330,322,1	358,328,1	345,337,1	184,351,1	528,350,1	768	432	107
334,78,1	298,128,1	373,132,1	345,161,1	342,178,1	245,168,1	431,174,1	246,272,1	439,287,1	330,319,1	358,326,1	345,338,1	184,351,1	528,350,1	768	432	108
334,78,1	298,127,1	373,132,1	345,160,1	342,177,1	245,168,1	431,174,1	246,270,1	439,287,1	330,315,1	358,323,1	345,339,1	184,351,1	528,350,1	768	432	109
334,78,1	298,127,1	373,132,1	345,160,1	342,177,1	245,167,1	431,173,1	246,269,1	439,287,1	330,316,1	358,321,1	345,339,1	184,351,1	528,350,1	768	432	110
334,78,1	298,127,1	373,133,1	345,161,1	342,176,1	245,166,1	431,173,1	246,268,1	439,286,1	330,316,1	358,320,1	345,339,1	184,351,1	528,350,1	768	432	111
334,78,1	298,127,1	373,133,1	345,161,1	342,176,1	245,165,1	431,172,1	246,267,1	439,286,1	330,317,1	358,318,1	345,339,1	184,351,1	528,350,1	768	432	112
334,78,1	298,127,1	373,134,1	345,161,1	342,178,1	245,166,1	431,172,1	246,267,1	439,286,1	330,310,1	358,315,1	345,340,1	184,351,1	528,350,1	768	432	113
334,79,1	298,127,1	373,134,1	345,162,1	342,179,1	245,166,1	431,173,1	246,266,1	439,287,1	330,304,1	358,313,1	345,341,1	184,351,1	528,350,1	768	432	114
334,79,1	298,127,1	373,135,1	345,162,1	342,181,1	245,167,1	431,173,1	246,266,1	439,287,1	330,297,1	358,310,1	345,342,1	184,351,1	528,350,1	768	432	115
