# Supplementary material for: Create your own stimulus: Manipulating movements according to social categories
Source: PLoS One. 2017 Mar 24;12(3):e0174422. doi: 10.1371/journal.pone.0174422 (PMC5365127; doi:10.1371/journal.pone.0174422)
Supplement: S2 Dataset — Program runs under windows (read me file with instructions is contained in the zip-file). Dataset also contains sample of the core procedures used for stimulus creation and information on the single steps of stimulus preparation. (ZIP) [file pone.0174422.s002.zip › S2 Dataset/StimulusPreparation/BU_33_coords_horz_max.txt]

Stirn	Ohr links	Ohr rechts	Kinn	Hals	Schulter links	Schulter rechts	Ellbogen links	Ellbogen rechts	Hand links	Hand rechts	Schwerpunkt	Pult links	Pult rechts	AufloesX	AufloesY	Frame
365,78,1	336,128,1	400,132,1	359,163,1	364,180,1	291,171,1	458,177,1	269,243,1	445,264,1	301,271,1	365,282,1	348,341,1	203,351,1	464,350,1	768	432	89
362,79,1	333,128,1	398,134,1	357,166,1	361,182,1	289,172,1	459,180,1	272,269,1	446,283,1	297,314,1	373,324,1	347,342,1	203,351,1	464,350,1	768	432	90
358,79,1	330,128,1	397,134,1	354,170,1	362,183,1	286,173,1	458,183,1	271,273,1	444,286,1	300,322,1	373,328,1	347,342,1	203,351,1	464,350,1	768	432	91
349,79,1	325,127,1	391,135,1	344,167,1	360,184,1	284,172,1	456,180,1	275,278,1	451,290,1	303,326,1	370,336,1	344,343,1	203,351,1	464,350,1	768	432	92
342,79,1	321,131,1	384,136,1	341,172,1	356,187,1	283,173,1	451,180,1	275,279,1	450,290,1	303,326,1	370,336,1	341,342,1	203,351,1	464,350,1	768	432	93
336,81,1	316,130,1	381,140,1	336,172,1	352,189,1	285,174,1	448,179,1	276,280,1	450,289,1	300,326,1	369,336,1	338,342,1	203,351,1	464,350,1	768	432	94
333,81,1	315,133,1	378,140,1	334,172,1	350,190,1	284,174,1	446,178,1	276,279,1	450,288,1	299,326,1	368,335,1	338,343,1	203,351,1	464,350,1	768	432	95
333,81,1	317,132,1	381,139,1	337,173,1	351,190,1	284,173,1	446,177,1	277,278,1	450,287,1	298,326,1	367,334,1	338,343,1	203,351,1	464,350,1	768	432	96
347,79,1	324,132,1	389,135,1	347,170,1	356,184,1	288,172,1	450,175,1	276,276,1	450,286,1	301,326,1	366,333,1	341,342,1	203,351,1	464,350,1	768	432	97
366,72,1	337,127,1	403,134,1	361,162,1	364,177,1	290,169,1	458,174,1	278,275,1	450,285,1	300,326,1	368,330,1	347,342,1	203,351,1	464,350,1	768	432	98
389,75,1	351,121,1	416,128,1	375,160,1	377,178,1	294,165,1	465,174,1	280,269,1	460,281,1	308,326,1	385,312,1	357,341,1	203,351,1	464,350,1	768	432	99
396,74,1	355,118,1	420,128,1	382,160,1	382,177,1	296,167,1	466,173,1	283,264,1	476,254,1	333,314,1	430,270,1	365,340,1	203,351,1	464,350,1	768	432	100
393,75,1	353,117,1	418,128,1	381,159,1	382,177,1	296,167,1	464,166,1	286,257,1	481,226,1	355,290,1	482,169,1	368,341,1	203,351,1	464,350,1	768	432	101
388,76,1	349,116,1	416,129,1	376,159,1	380,177,1	296,168,1	467,163,1	288,256,1	489,202,1	360,284,1	505,139,1	367,340,1	203,351,1	464,350,1	768	432	102
376,75,1	342,116,1	410,127,1	368,160,1	375,177,1	291,173,1	467,168,1	280,261,1	490,234,1	352,286,1	429,183,1	364,341,1	203,351,1	464,350,1	768	432	103
361,79,1	336,124,1	401,130,1	352,163,1	369,184,1	294,174,1	467,176,1	277,267,1	480,263,1	324,309,1	413,285,1	361,339,1	203,351,1	464,350,1	768	432	104
353,83,1	328,127,1	391,136,1	339,170,1	361,189,1	293,174,1	459,182,1	271,267,1	459,280,1	298,309,1	385,307,1	361,339,1	203,351,1	464,350,1	768	432	105
344,84,1	320,132,1	384,140,1	330,169,1	355,189,1	291,173,1	451,185,1	273,268,1	448,287,1	282,319,1	359,324,1	341,340,1	203,351,1	464,350,1	768	432	106
332,89,1	311,131,1	371,144,1	321,172,1	346,192,1	289,172,1	442,187,1	274,270,1	442,293,1	283,324,1	353,334,1	334,340,1	203,351,1	464,350,1	768	432	107
325,95,1	305,131,1	363,146,1	314,174,1	339,194,1	287,172,1	437,186,1	272,270,1	442,293,1	281,324,1	352,334,1	327,343,1	203,351,1	464,350,1	768	432	108
319,98,1	299,134,1	360,148,1	309,176,1	335,196,1	284,172,1	439,186,1	271,271,1	442,292,1	284,325,1	351,334,1	325,343,1	203,351,1	464,350,1	768	432	109
318,97,1	299,134,1	360,147,1	311,177,1	335,195,1	284,173,1	438,184,1	271,272,1	442,291,1	283,324,1	350,333,1	326,342,1	203,351,1	464,350,1	768	432	110
322,99,1	306,134,1	362,149,1	312,173,1	339,196,1	295,172,1	442,187,1	269,266,1	441,292,1	259,305,1	350,332,1	326,342,1	203,351,1	464,350,1	768	432	111
329,100,1	313,133,1	367,151,1	320,173,1	349,193,1	302,164,1	445,191,1	269,223,1	445,296,1	183,232,1	349,331,1	326,342,1	203,351,1	464,350,1	768	432	112
337,97,1	320,132,1	380,146,1	329,175,1	354,193,1	311,150,1	449,191,1	236,185,1	445,295,1	111,172,1	348,330,1	323,342,1	203,351,1	464,350,1	768	432	113
361,92,1	335,131,1	402,142,1	355,173,1	362,187,1	310,152,1	458,189,1	237,197,1	445,295,1	121,197,1	356,333,1	328,341,1	203,351,1	464,350,1	768	432	114
373,91,1	346,134,1	411,140,1	372,173,1	370,184,1	311,160,1	467,187,1	259,219,1	445,293,1	179,253,1	356,332,1	333,342,1	203,351,1	464,350,1	768	432	115
368,93,1	343,136,1	408,137,1	373,177,1	374,190,1	311,157,1	467,181,1	274,222,1	451,292,1	290,230,1	360,332,1	343,341,1	203,351,1	464,350,1	768	432	116
358,95,1	333,138,1	399,134,1	367,181,1	368,190,1	309,147,1	467,181,1	304,197,1	451,290,1	351,183,1	361,332,1	351,342,1	203,351,1	464,350,1	768	432	117
358,89,1	335,141,1	396,141,1	360,172,1	371,176,1	304,158,1	461,178,1	288,218,1	451,288,1	383,158,1	362,332,1	351,342,1	203,351,1	464,350,1	768	432	118
363,82,1	338,133,1	405,138,1	364,170,1	371,184,1	299,165,1	463,181,1	270,242,1	450,289,1	318,276,1	361,331,1	349,342,1	203,351,1	464,350,1	768	432	119
362,80,1	335,133,1	401,138,1	360,167,1	367,182,1	292,166,1	459,180,1	261,259,1	443,291,1	282,312,1	361,329,1	351,342,1	203,351,1	464,350,1	768	432	120
353,79,1	326,132,1	393,135,1	354,170,1	357,182,1	287,166,1	450,180,1	258,267,1	442,291,1	265,331,1	361,332,1	349,340,1	203,351,1	464,350,1	768	432	121
346,85,1	317,134,1	381,133,1	349,173,1	346,183,1	276,167,1	439,173,1	255,272,1	441,293,1	264,334,1	360,331,1	342,340,1	203,351,1	464,350,1	768	432	122
333,89,1	302,134,1	368,133,1	338,177,1	335,187,1	264,170,1	428,172,1	243,276,1	441,292,1	267,336,1	365,327,1	336,342,1	203,351,1	464,350,1	768	432	123
323,93,1	292,140,1	358,135,1	329,179,1	330,193,1	249,178,1	427,175,1	239,282,1	446,283,1	268,330,1	389,324,1	337,342,1	203,351,1	464,350,1	768	432	124
315,97,1	286,148,1	352,139,1	326,183,1	325,197,1	240,181,1	419,174,1	237,287,1	445,284,1	268,330,1	397,335,1	335,342,1	203,351,1	464,350,1	768	432	125
310,101,1	281,151,1	347,141,1	322,185,1	320,199,1	236,185,1	414,175,1	231,288,1	443,287,1	268,330,1	398,337,1	333,341,1	203,351,1	464,350,1	768	432	126
306,105,1	279,157,1	344,144,1	319,190,1	317,203,1	230,188,1	410,175,1	228,289,1	439,282,1	268,329,1	398,336,1	332,340,1	203,351,1	464,350,1	768	432	127
