# Supplementary material for: Create your own stimulus: Manipulating movements according to social categories
Source: PLoS One. 2017 Mar 24;12(3):e0174422. doi: 10.1371/journal.pone.0174422 (PMC5365127; doi:10.1371/journal.pone.0174422)
Supplement: S2 Dataset — Program runs under windows (read me file with instructions is contained in the zip-file). Dataset also contains sample of the core procedures used for stimulus creation and information on the single steps of stimulus preparation. (ZIP) [file pone.0174422.s002.zip › S2 Dataset/StimulusPreparation/BU_33_coords_vert_max.txt]

Stirn	Ohr links	Ohr rechts	Kinn	Hals	Schulter links	Schulter rechts	Ellbogen links	Ellbogen rechts	Hand links	Hand rechts	Schwerpunkt	Pult links	Pult rechts	AufloesX	AufloesY	Frame
365,78,1	333,128,1	399,130,1	365,159,1	365,176,1	291,168,1	455,168,1	274,268,1	450,271,1	294,304,1	382,313,1	353,341,1	203,351,1	464,350,1	768	432	6
365,78,1	333,128,1	399,131,1	364,162,1	366,177,1	292,166,1	456,168,1	275,254,1	458,259,1	307,255,1	391,276,1	353,341,1	203,351,1	464,350,1	768	432	7
362,79,1	333,127,1	398,134,1	359,161,1	366,179,1	293,164,1	459,169,1	273,241,1	457,246,1	315,221,1	399,233,1	356,341,1	203,351,1	464,350,1	768	432	8
360,83,1	333,126,1	398,137,1	350,169,1	366,182,1	298,165,1	460,173,1	276,239,1	457,257,1	319,199,1	403,207,1	354,339,1	203,351,1	464,350,1	768	432	9
360,82,1	333,126,1	398,139,1	347,165,1	365,181,1	299,163,1	458,179,1	276,245,1	456,268,1	321,187,1	401,202,1	352,339,1	203,351,1	464,350,1	768	432	10
361,80,1	333,126,1	398,138,1	347,165,1	364,180,1	303,164,1	457,180,1	277,242,1	456,267,1	322,180,1	394,196,1	348,339,1	203,351,1	464,350,1	768	432	11
360,81,1	332,125,1	396,139,1	346,163,1	363,180,1	304,165,1	457,179,1	274,249,1	455,267,1	322,179,1	388,194,1	346,339,1	203,351,1	464,350,1	768	432	12
359,81,1	332,125,1	395,139,1	344,167,1	364,182,1	304,165,1	456,181,1	272,260,1	453,270,1	319,201,1	386,210,1	346,340,1	203,351,1	464,350,1	768	432	13
361,86,1	334,132,1	396,141,1	347,172,1	365,185,1	304,168,1	459,181,1	281,252,1	456,263,1	314,241,1	381,245,1	352,341,1	203,351,1	464,350,1	768	432	14
362,84,1	335,131,1	398,140,1	350,170,1	368,184,1	303,166,1	462,175,1	281,251,1	455,262,1	327,233,1	382,250,1	352,341,1	203,351,1	464,350,1	768	432	15
365,83,1	339,130,1	407,138,1	364,170,1	371,184,1	300,171,1	464,180,1	282,264,1	463,278,1	323,307,1	385,313,1	354,342,1	203,351,1	464,350,1	768	432	16
366,82,1	340,132,1	406,131,1	368,169,1	372,181,1	298,170,1	466,174,1	282,270,1	466,281,1	312,333,1	390,334,1	354,342,1	203,351,1	464,350,1	768	432	17
365,80,1	338,131,1	404,129,1	367,168,1	370,179,1	294,169,1	466,174,1	282,269,1	466,281,1	318,330,1	390,336,1	356,341,1	203,351,1	464,350,1	768	432	18
362,80,1	335,131,1	401,130,1	366,166,1	368,180,1	291,170,1	464,173,1	280,270,1	465,280,1	317,330,1	392,337,1	354,341,1	203,351,1	464,350,1	768	432	19
360,79,1	332,130,1	398,129,1	363,167,1	366,180,1	289,170,1	462,172,1	279,271,1	465,280,1	316,330,1	391,335,1	355,342,1	203,351,1	464,350,1	768	432	20
360,80,1	331,130,1	396,132,1	359,166,1	365,181,1	288,171,1	461,173,1	279,272,1	465,279,1	317,330,1	392,335,1	354,342,1	203,351,1	464,350,1	768	432	21
361,76,1	332,129,1	397,131,1	357,161,1	366,177,1	291,172,1	460,173,1	281,271,1	464,280,1	315,331,1	393,331,1	355,342,1	203,351,1	464,350,1	768	432	22
368,74,1	339,124,1	402,131,1	360,157,1	371,177,1	296,172,1	460,174,1	278,270,1	463,280,1	315,329,1	388,322,1	356,340,1	203,351,1	464,350,1	768	432	23
385,74,1	348,123,1	413,133,1	370,159,1	376,177,1	298,170,1	461,175,1	277,259,1	462,279,1	315,298,1	391,292,1	357,341,1	203,351,1	464,350,1	768	432	24
388,77,1	352,121,1	415,134,1	376,160,1	378,179,1	299,167,1	462,176,1	283,245,1	461,252,1	325,229,1	398,237,1	359,342,1	203,351,1	464,350,1	768	432	25
389,82,1	356,126,1	418,137,1	378,171,1	380,185,1	302,164,1	469,184,1	286,239,1	468,259,1	333,208,1	405,221,1	360,341,1	203,351,1	464,350,1	768	432	26
400,82,1	361,126,1	424,137,1	387,169,1	384,183,1	304,164,1	476,183,1	288,250,1	465,271,1	328,277,1	398,284,1	360,341,1	203,351,1	464,350,1	768	432	27
403,86,1	361,129,1	426,139,1	387,169,1	385,182,1	305,161,1	476,184,1	287,246,1	468,260,1	328,233,1	414,236,1	363,341,1	203,351,1	464,350,1	768	432	28
398,87,1	360,129,1	424,139,1	387,169,1	387,185,1	307,158,1	474,183,1	282,237,1	468,260,1	333,168,1	426,187,1	363,341,1	203,351,1	464,350,1	768	432	29
393,88,1	358,129,1	424,139,1	384,172,1	386,186,1	310,159,1	472,183,1	282,230,1	475,260,1	331,147,1	431,169,1	366,340,1	203,351,1	464,350,1	768	432	30
391,88,1	357,130,1	422,138,1	381,173,1	385,187,1	309,159,1	471,182,1	283,233,1	475,260,1	332,141,1	431,165,1	365,341,1	203,351,1	464,350,1	768	432	31
391,86,1	356,132,1	422,141,1	380,172,1	386,187,1	308,160,1	475,185,1	284,241,1	475,259,1	332,230,1	411,228,1	367,341,1	203,351,1	464,350,1	768	432	32
377,83,1	346,132,1	415,146,1	361,172,1	379,188,1	306,165,1	474,190,1	284,261,1	473,283,1	327,303,1	396,303,1	368,342,1	203,351,1	464,350,1	768	432	33
361,83,1	334,132,1	403,146,1	346,169,1	370,187,1	305,164,1	472,189,1	282,263,1	472,285,1	324,308,1	386,308,1	362,341,1	203,351,1	464,350,1	768	432	34
352,85,1	327,132,1	391,145,1	338,171,1	362,186,1	304,165,1	466,187,1	278,267,1	468,287,1	307,318,1	376,325,1	353,340,1	203,351,1	464,350,1	768	432	35
341,86,1	323,137,1	379,141,1	331,169,1	356,185,1	302,166,1	462,182,1	279,273,1	457,291,1	305,327,1	367,334,1	345,340,1	203,351,1	464,350,1	768	432	36
334,86,1	319,135,1	375,141,1	326,166,1	351,185,1	299,167,1	457,179,1	280,274,1	456,291,1	304,326,1	365,334,1	342,339,1	203,351,1	464,350,1	768	432	37
332,85,1	318,135,1	375,140,1	329,168,1	350,186,1	301,171,1	455,178,1	281,276,1	455,291,1	305,325,1	365,334,1	340,338,1	203,351,1	464,350,1	768	432	38
335,86,1	321,134,1	385,138,1	338,167,1	354,184,1	301,171,1	457,175,1	284,279,1	455,289,1	307,326,1	364,333,1	342,338,1	203,351,1	464,350,1	768	432	39
341,84,1	324,133,1	390,138,1	341,166,1	357,183,1	299,170,1	459,173,1	281,278,1	454,289,1	306,326,1	366,332,1	345,338,1	203,351,1	464,350,1	768	432	40
354,79,1	332,131,1	397,133,1	353,164,1	361,179,1	298,169,1	463,173,1	279,276,1	454,288,1	305,326,1	367,331,1	347,336,1	203,351,1	464,350,1	768	432	41
357,78,1	334,127,1	399,132,1	354,160,1	363,177,1	299,168,1	465,174,1	278,270,1	454,287,1	303,315,1	377,323,1	348,339,1	203,351,1	464,350,1	768	432	42
354,78,1	330,127,1	393,133,1	343,161,1	360,176,1	299,165,1	463,172,1	278,267,1	454,286,1	302,317,1	379,318,1	348,339,1	203,351,1	464,350,1	768	432	43
346,79,1	324,127,1	385,135,1	336,162,1	360,181,1	298,167,1	461,173,1	278,266,1	453,287,1	314,297,1	380,310,1	350,342,1	203,351,1	464,350,1	768	432	44
