# Supplementary material for: Create your own stimulus: Manipulating movements according to social categories
Source: PLoS One. 2017 Mar 24;12(3):e0174422. doi: 10.1371/journal.pone.0174422 (PMC5365127; doi:10.1371/journal.pone.0174422)
Supplement: S2 Dataset — Program runs under windows (read me file with instructions is contained in the zip-file). Dataset also contains sample of the core procedures used for stimulus creation and information on the single steps of stimulus preparation. (ZIP) [file pone.0174422.s002.zip › S2 Dataset/StimulusPreparation/BU_33_interpol.txt]

Stirn	Ohr links	Ohr rechts	Kinn	Hals	Schulter links	Schulter rechts	Ellbogen links	Ellbogen rechts	Hand links	Hand rechts	Schwerpunkt	Pult links	Pult rechts
365,78,1	333,128,1	399,130,1	365,159,1	365,176,1	291,168,1	455,168,1	274,268,1	450,271,1	294,304,1	382,313,1	353,341,1	203,351,1	464,350,1
365,78,1	333,128,1	399,130,1	365,160,1	365,176,1	291,167,1	455,168,1	274,263,1	453,267,1	298,288,1	385,301,1	353,341,1	203,351,1	464,350,1
365,78,1	333,128,1	399,131,1	364,161,1	366,177,1	292,167,1	456,168,1	275,259,1	455,263,1	303,271,1	388,288,1	353,341,1	203,351,1	464,350,1
365,78,1	333,128,1	399,131,1	364,162,1	366,177,1	292,166,1	456,168,1	275,254,1	458,259,1	307,255,1	391,276,1	353,341,1	203,351,1	464,350,1
364,78,1	333,128,1	399,132,1	362,162,1	366,178,1	292,165,1	457,168,1	274,250,1	458,255,1	310,244,1	394,262,1	354,341,1	203,351,1	464,350,1
363,79,1	333,127,1	398,133,1	361,161,1	366,178,1	293,165,1	458,169,1	274,245,1	457,250,1	312,232,1	396,247,1	355,341,1	203,351,1	464,350,1
362,79,1	333,127,1	398,134,1	359,161,1	366,179,1	293,164,1	459,169,1	273,241,1	457,246,1	315,221,1	399,233,1	356,341,1	203,351,1	464,350,1
361,80,1	333,127,1	398,135,1	356,164,1	366,180,1	295,164,1	459,170,1	274,240,1	457,250,1	316,214,1	400,224,1	355,340,1	203,351,1	464,350,1
361,82,1	333,126,1	398,136,1	353,166,1	366,181,1	296,165,1	460,172,1	275,240,1	457,253,1	318,206,1	402,216,1	355,340,1	203,351,1	464,350,1
360,83,1	333,126,1	398,137,1	350,169,1	366,182,1	298,165,1	460,173,1	276,239,1	457,257,1	319,199,1	403,207,1	354,339,1	203,351,1	464,350,1
360,83,1	333,126,1	398,138,1	349,168,1	366,182,1	298,164,1	459,175,1	276,241,1	457,261,1	320,195,1	402,205,1	353,339,1	203,351,1	464,350,1
360,82,1	333,126,1	398,138,1	348,166,1	365,181,1	299,164,1	459,177,1	276,243,1	456,264,1	320,191,1	402,204,1	353,339,1	203,351,1	464,350,1
360,82,1	333,126,1	398,139,1	347,165,1	365,181,1	299,163,1	458,179,1	276,245,1	456,268,1	321,187,1	401,202,1	352,339,1	203,351,1	464,350,1
360,81,1	333,126,1	398,139,1	347,165,1	365,181,1	300,163,1	458,179,1	276,244,1	456,268,1	321,185,1	399,200,1	351,339,1	203,351,1	464,350,1
361,81,1	333,126,1	398,138,1	347,165,1	364,180,1	302,164,1	457,180,1	277,243,1	456,267,1	322,182,1	396,198,1	349,339,1	203,351,1	464,350,1
361,80,1	333,126,1	398,138,1	347,165,1	364,180,1	303,164,1	457,180,1	277,242,1	456,267,1	322,180,1	394,196,1	348,339,1	203,351,1	464,350,1
361,80,1	333,126,1	397,138,1	347,164,1	364,180,1	303,164,1	457,180,1	276,244,1	456,267,1	322,180,1	392,195,1	347,339,1	203,351,1	464,350,1
360,81,1	332,125,1	397,139,1	346,164,1	363,180,1	304,165,1	457,179,1	275,247,1	455,267,1	322,179,1	390,195,1	347,339,1	203,351,1	464,350,1
360,81,1	332,125,1	396,139,1	346,163,1	363,180,1	304,165,1	457,179,1	274,249,1	455,267,1	322,179,1	388,194,1	346,339,1	203,351,1	464,350,1
360,81,1	332,125,1	396,139,1	345,164,1	363,181,1	304,165,1	457,180,1	273,253,1	454,268,1	321,186,1	387,199,1	346,339,1	203,351,1	464,350,1
359,81,1	332,125,1	395,139,1	345,166,1	364,181,1	304,165,1	456,180,1	273,256,1	454,269,1	320,194,1	387,205,1	346,340,1	203,351,1	464,350,1
359,81,1	332,125,1	395,139,1	344,167,1	364,182,1	304,165,1	456,181,1	272,260,1	453,270,1	319,201,1	386,210,1	346,340,1	203,351,1	464,350,1
360,83,1	333,127,1	395,140,1	345,169,1	364,183,1	304,166,1	457,181,1	275,257,1	454,268,1	317,214,1	384,222,1	348,340,1	203,351,1	464,350,1
360,84,1	333,130,1	396,140,1	346,170,1	365,184,1	304,167,1	458,181,1	278,255,1	455,265,1	316,228,1	383,233,1	350,341,1	203,351,1	464,350,1
361,86,1	334,132,1	396,141,1	347,172,1	365,185,1	304,168,1	459,181,1	281,252,1	456,263,1	314,241,1	381,245,1	352,341,1	203,351,1	464,350,1
361,85,1	334,132,1	397,141,1	348,171,1	366,185,1	304,167,1	460,179,1	281,252,1	456,263,1	318,238,1	381,247,1	352,341,1	203,351,1	464,350,1
362,85,1	335,131,1	397,140,1	349,171,1	367,184,1	303,167,1	461,177,1	281,251,1	455,262,1	323,236,1	382,248,1	352,341,1	203,351,1	464,350,1
362,84,1	335,131,1	398,140,1	350,170,1	368,184,1	303,166,1	462,175,1	281,251,1	455,262,1	327,233,1	382,250,1	352,341,1	203,351,1	464,350,1
363,84,1	336,131,1	401,139,1	355,170,1	369,184,1	302,168,1	463,177,1	281,255,1	458,267,1	326,258,1	383,271,1	353,341,1	203,351,1	464,350,1
364,83,1	338,130,1	404,139,1	359,170,1	370,184,1	301,169,1	463,178,1	282,260,1	460,273,1	324,282,1	384,292,1	353,342,1	203,351,1	464,350,1
365,83,1	339,130,1	407,138,1	364,170,1	371,184,1	300,171,1	464,180,1	282,264,1	463,278,1	323,307,1	385,313,1	354,342,1	203,351,1	464,350,1
365,83,1	339,131,1	407,136,1	365,170,1	371,183,1	299,171,1	465,178,1	282,266,1	464,279,1	319,316,1	387,320,1	354,342,1	203,351,1	464,350,1
366,82,1	340,131,1	406,133,1	367,169,1	372,182,1	299,170,1	465,176,1	282,268,1	465,280,1	316,324,1	388,327,1	354,342,1	203,351,1	464,350,1
366,82,1	340,132,1	406,131,1	368,169,1	372,181,1	298,170,1	466,174,1	282,270,1	466,281,1	312,333,1	390,334,1	354,342,1	203,351,1	464,350,1
366,81,1	339,132,1	405,130,1	368,169,1	371,180,1	297,170,1	466,174,1	282,270,1	466,281,1	314,332,1	390,335,1	355,342,1	203,351,1	464,350,1
365,81,1	339,131,1	405,130,1	367,168,1	371,180,1	295,169,1	466,174,1	282,269,1	466,281,1	316,331,1	390,335,1	355,341,1	203,351,1	464,350,1
365,80,1	338,131,1	404,129,1	367,168,1	370,179,1	294,169,1	466,174,1	282,269,1	466,281,1	318,330,1	390,336,1	356,341,1	203,351,1	464,350,1
364,80,1	337,131,1	403,129,1	367,167,1	369,179,1	293,169,1	465,174,1	281,269,1	466,281,1	318,330,1	391,336,1	355,341,1	203,351,1	464,350,1
363,80,1	336,131,1	402,130,1	366,167,1	369,180,1	292,170,1	465,173,1	281,270,1	465,280,1	317,330,1	391,337,1	355,341,1	203,351,1	464,350,1
362,80,1	335,131,1	401,130,1	366,166,1	368,180,1	291,170,1	464,173,1	280,270,1	465,280,1	317,330,1	392,337,1	354,341,1	203,351,1	464,350,1
361,80,1	334,131,1	400,130,1	365,166,1	367,180,1	290,170,1	463,173,1	280,270,1	465,280,1	317,330,1	392,336,1	354,341,1	203,351,1	464,350,1
361,79,1	333,130,1	399,129,1	364,167,1	367,180,1	290,170,1	463,172,1	279,271,1	465,280,1	316,330,1	391,336,1	355,342,1	203,351,1	464,350,1
360,79,1	332,130,1	398,129,1	363,167,1	366,180,1	289,170,1	462,172,1	279,271,1	465,280,1	316,330,1	391,335,1	355,342,1	203,351,1	464,350,1
360,79,1	332,130,1	397,130,1	362,167,1	366,180,1	289,170,1	462,172,1	279,271,1	465,280,1	316,330,1	391,335,1	355,342,1	203,351,1	464,350,1
360,80,1	331,130,1	397,131,1	360,166,1	365,181,1	288,171,1	461,173,1	279,272,1	465,279,1	317,330,1	392,335,1	354,342,1	203,351,1	464,350,1
360,80,1	331,130,1	396,132,1	359,166,1	365,181,1	288,171,1	461,173,1	279,272,1	465,279,1	317,330,1	392,335,1	354,342,1	203,351,1	464,350,1
360,79,1	331,130,1	396,132,1	358,164,1	365,180,1	289,171,1	461,173,1	280,272,1	465,279,1	316,330,1	392,334,1	354,342,1	203,351,1	464,350,1
361,77,1	332,129,1	397,131,1	358,163,1	366,178,1	290,172,1	460,173,1	280,271,1	464,280,1	316,331,1	393,332,1	355,342,1	203,351,1	464,350,1
361,76,1	332,129,1	397,131,1	357,161,1	366,177,1	291,172,1	460,173,1	281,271,1	464,280,1	315,331,1	393,331,1	355,342,1	203,351,1	464,350,1
363,75,1	334,127,1	399,131,1	358,160,1	368,177,1	293,172,1	460,173,1	280,271,1	464,280,1	315,330,1	391,328,1	355,341,1	203,351,1	464,350,1
366,75,1	337,126,1	400,131,1	359,158,1	369,177,1	294,172,1	460,174,1	279,270,1	463,280,1	315,330,1	390,325,1	356,341,1	203,351,1	464,350,1
368,74,1	339,124,1	402,131,1	360,157,1	371,177,1	296,172,1	460,174,1	278,270,1	463,280,1	315,329,1	388,322,1	356,340,1	203,351,1	464,350,1
374,74,1	342,124,1	406,132,1	363,158,1	373,177,1	297,171,1	460,174,1	278,266,1	463,280,1	315,319,1	389,312,1	356,340,1	203,351,1	464,350,1
379,74,1	345,123,1	409,132,1	367,158,1	374,177,1	297,171,1	461,175,1	277,263,1	462,279,1	315,308,1	390,302,1	357,341,1	203,351,1	464,350,1
385,74,1	348,123,1	413,133,1	370,159,1	376,177,1	298,170,1	461,175,1	277,259,1	462,279,1	315,298,1	391,292,1	357,341,1	203,351,1	464,350,1
386,75,1	349,122,1	414,133,1	372,159,1	377,178,1	298,169,1	461,175,1	279,254,1	462,270,1	318,275,1	393,274,1	358,341,1	203,351,1	464,350,1
387,76,1	351,122,1	414,134,1	374,160,1	377,178,1	299,168,1	462,176,1	281,250,1	461,261,1	322,252,1	396,255,1	358,342,1	203,351,1	464,350,1
388,77,1	352,121,1	415,134,1	376,160,1	378,179,1	299,167,1	462,176,1	283,245,1	461,252,1	325,229,1	398,237,1	359,342,1	203,351,1	464,350,1
388,79,1	353,123,1	416,135,1	377,164,1	379,181,1	300,166,1	464,179,1	284,243,1	463,254,1	328,222,1	400,232,1	359,342,1	203,351,1	464,350,1
389,80,1	355,124,1	417,136,1	377,167,1	379,183,1	301,165,1	467,181,1	285,241,1	466,257,1	330,215,1	403,226,1	360,341,1	203,351,1	464,350,1
389,82,1	356,126,1	418,137,1	378,171,1	380,185,1	302,164,1	469,184,1	286,239,1	468,259,1	333,208,1	405,221,1	360,341,1	203,351,1	464,350,1
393,82,1	358,126,1	420,137,1	381,170,1	381,184,1	303,164,1	471,184,1	287,243,1	467,263,1	331,231,1	403,242,1	360,341,1	203,351,1	464,350,1
396,82,1	359,126,1	422,137,1	384,170,1	383,184,1	303,164,1	474,183,1	287,246,1	466,267,1	330,254,1	400,263,1	360,341,1	203,351,1	464,350,1
400,82,1	361,126,1	424,137,1	387,169,1	384,183,1	304,164,1	476,183,1	288,250,1	465,271,1	328,277,1	398,284,1	360,341,1	203,351,1	464,350,1
401,83,1	361,127,1	425,138,1	387,169,1	384,183,1	304,163,1	476,183,1	288,249,1	466,267,1	328,262,1	403,268,1	361,341,1	203,351,1	464,350,1
402,85,1	361,128,1	425,138,1	387,169,1	385,182,1	305,162,1	476,184,1	287,247,1	467,264,1	328,248,1	409,252,1	362,341,1	203,351,1	464,350,1
403,86,1	361,129,1	426,139,1	387,169,1	385,182,1	305,161,1	476,184,1	287,246,1	468,260,1	328,233,1	414,236,1	363,341,1	203,351,1	464,350,1
401,86,1	361,129,1	425,139,1	387,169,1	386,183,1	306,160,1	475,184,1	285,243,1	468,260,1	330,211,1	418,220,1	363,341,1	203,351,1	464,350,1
400,87,1	360,129,1	425,139,1	387,169,1	386,184,1	306,159,1	475,183,1	284,240,1	468,260,1	331,190,1	422,203,1	363,341,1	203,351,1	464,350,1
398,87,1	360,129,1	424,139,1	387,169,1	387,185,1	307,158,1	474,183,1	282,237,1	468,260,1	333,168,1	426,187,1	363,341,1	203,351,1	464,350,1
396,87,1	359,129,1	424,139,1	386,170,1	387,185,1	308,158,1	473,183,1	282,235,1	470,260,1	332,161,1	428,181,1	364,341,1	203,351,1	464,350,1
395,88,1	359,129,1	424,139,1	385,171,1	386,186,1	309,159,1	473,183,1	282,232,1	473,260,1	332,154,1	429,175,1	365,340,1	203,351,1	464,350,1
393,88,1	358,129,1	424,139,1	384,172,1	386,186,1	310,159,1	472,183,1	282,230,1	475,260,1	331,147,1	431,169,1	366,340,1	203,351,1	464,350,1
392,88,1	358,129,1	423,139,1	383,172,1	386,186,1	310,159,1	472,183,1	282,231,1	475,260,1	331,145,1	431,168,1	366,340,1	203,351,1	464,350,1
392,88,1	357,130,1	423,138,1	382,173,1	385,187,1	309,159,1	471,182,1	283,232,1	475,260,1	332,143,1	431,166,1	365,341,1	203,351,1	464,350,1
391,88,1	357,130,1	422,138,1	381,173,1	385,187,1	309,159,1	471,182,1	283,233,1	475,260,1	332,141,1	431,165,1	365,341,1	203,351,1	464,350,1
391,87,1	357,131,1	422,139,1	381,173,1	385,187,1	309,159,1	472,183,1	283,236,1	475,260,1	332,171,1	424,186,1	366,341,1	203,351,1	464,350,1
391,87,1	356,131,1	422,140,1	380,172,1	386,187,1	308,160,1	474,184,1	284,238,1	475,259,1	332,200,1	418,207,1	366,341,1	203,351,1	464,350,1
391,86,1	356,132,1	422,141,1	380,172,1	386,187,1	308,160,1	475,185,1	284,241,1	475,259,1	332,230,1	411,228,1	367,341,1	203,351,1	464,350,1
386,85,1	353,132,1	420,143,1	374,172,1	384,187,1	307,162,1	475,187,1	284,248,1	474,267,1	330,254,1	406,253,1	367,341,1	203,351,1	464,350,1
382,84,1	349,132,1	417,144,1	367,172,1	381,188,1	307,163,1	474,188,1	284,254,1	474,275,1	329,279,1	401,278,1	368,342,1	203,351,1	464,350,1
377,83,1	346,132,1	415,146,1	361,172,1	379,188,1	306,165,1	474,190,1	284,261,1	473,283,1	327,303,1	396,303,1	368,342,1	203,351,1	464,350,1
372,83,1	342,132,1	411,146,1	356,171,1	376,188,1	306,165,1	473,190,1	283,262,1	473,284,1	326,305,1	393,305,1	366,342,1	203,351,1	464,350,1
366,83,1	338,132,1	407,146,1	351,170,1	373,187,1	305,164,1	473,189,1	283,262,1	472,284,1	325,306,1	389,306,1	364,341,1	203,351,1	464,350,1
361,83,1	334,132,1	403,146,1	346,169,1	370,187,1	305,164,1	472,189,1	282,263,1	472,285,1	324,308,1	386,308,1	362,341,1	203,351,1	464,350,1
358,84,1	332,132,1	399,146,1	343,170,1	367,187,1	305,164,1	470,188,1	281,264,1	471,286,1	318,311,1	383,314,1	359,341,1	203,351,1	464,350,1
355,84,1	329,132,1	395,145,1	341,170,1	365,186,1	304,165,1	468,188,1	279,266,1	469,286,1	313,315,1	379,319,1	356,340,1	203,351,1	464,350,1
352,85,1	327,132,1	391,145,1	338,171,1	362,186,1	304,165,1	466,187,1	278,267,1	468,287,1	307,318,1	376,325,1	353,340,1	203,351,1	464,350,1
348,85,1	326,134,1	387,144,1	336,170,1	360,186,1	303,165,1	465,185,1	278,269,1	464,288,1	306,321,1	373,328,1	350,340,1	203,351,1	464,350,1
345,86,1	324,135,1	383,142,1	333,170,1	358,185,1	303,166,1	463,184,1	279,271,1	461,290,1	306,324,1	370,331,1	348,340,1	203,351,1	464,350,1
341,86,1	323,137,1	379,141,1	331,169,1	356,185,1	302,166,1	462,182,1	279,273,1	457,291,1	305,327,1	367,334,1	345,340,1	203,351,1	464,350,1
339,86,1	322,136,1	378,141,1	329,168,1	354,185,1	301,166,1	460,181,1	279,273,1	457,291,1	305,327,1	366,334,1	344,340,1	203,351,1	464,350,1
336,86,1	320,136,1	376,141,1	328,167,1	353,185,1	300,167,1	459,180,1	280,274,1	456,291,1	304,326,1	366,334,1	343,339,1	203,351,1	464,350,1
334,86,1	319,135,1	375,141,1	326,166,1	351,185,1	299,167,1	457,179,1	280,274,1	456,291,1	304,326,1	365,334,1	342,339,1	203,351,1	464,350,1
333,86,1	319,135,1	375,141,1	327,167,1	351,185,1	300,168,1	456,179,1	280,275,1	456,291,1	304,326,1	365,334,1	341,339,1	203,351,1	464,350,1
333,85,1	318,135,1	375,140,1	328,167,1	350,186,1	300,170,1	456,178,1	281,275,1	455,291,1	305,325,1	365,334,1	341,338,1	203,351,1	464,350,1
332,85,1	318,135,1	375,140,1	329,168,1	350,186,1	301,171,1	455,178,1	281,276,1	455,291,1	305,325,1	365,334,1	340,338,1	203,351,1	464,350,1
333,85,1	319,135,1	378,139,1	332,168,1	351,185,1	301,171,1	456,177,1	282,277,1	455,290,1	306,325,1	365,334,1	341,338,1	203,351,1	464,350,1
334,86,1	320,134,1	382,139,1	335,167,1	353,185,1	301,171,1	456,176,1	283,278,1	455,290,1	306,326,1	364,333,1	341,338,1	203,351,1	464,350,1
335,86,1	321,134,1	385,138,1	338,167,1	354,184,1	301,171,1	457,175,1	284,279,1	455,289,1	307,326,1	364,333,1	342,338,1	203,351,1	464,350,1
337,85,1	322,134,1	387,138,1	339,167,1	355,184,1	300,171,1	458,174,1	283,279,1	455,289,1	307,326,1	365,333,1	343,338,1	203,351,1	464,350,1
339,85,1	323,133,1	388,138,1	340,166,1	356,183,1	300,170,1	458,174,1	282,278,1	454,289,1	306,326,1	365,332,1	344,338,1	203,351,1	464,350,1
341,84,1	324,133,1	390,138,1	341,166,1	357,183,1	299,170,1	459,173,1	281,278,1	454,289,1	306,326,1	366,332,1	345,338,1	203,351,1	464,350,1
345,82,1	327,132,1	392,136,1	345,165,1	358,182,1	299,170,1	460,173,1	280,277,1	454,289,1	306,326,1	366,332,1	346,337,1	203,351,1	464,350,1
350,81,1	329,132,1	395,135,1	349,165,1	360,180,1	298,169,1	462,173,1	280,277,1	454,288,1	305,326,1	367,331,1	346,337,1	203,351,1	464,350,1
354,79,1	332,131,1	397,133,1	353,164,1	361,179,1	298,169,1	463,173,1	279,276,1	454,288,1	305,326,1	367,331,1	347,336,1	203,351,1	464,350,1
355,79,1	333,130,1	398,133,1	353,163,1	362,178,1	298,169,1	464,173,1	279,274,1	454,288,1	304,322,1	370,328,1	347,337,1	203,351,1	464,350,1
356,78,1	333,128,1	398,132,1	354,161,1	362,178,1	299,168,1	464,174,1	278,272,1	454,287,1	304,319,1	374,326,1	348,338,1	203,351,1	464,350,1
357,78,1	334,127,1	399,132,1	354,160,1	363,177,1	299,168,1	465,174,1	278,270,1	454,287,1	303,315,1	377,323,1	348,339,1	203,351,1	464,350,1
356,78,1	333,127,1	397,132,1	350,160,1	362,177,1	299,167,1	464,173,1	278,269,1	454,287,1	303,316,1	378,321,1	348,339,1	203,351,1	464,350,1
355,78,1	331,127,1	395,133,1	347,161,1	361,176,1	299,166,1	464,173,1	278,268,1	454,286,1	302,316,1	378,320,1	348,339,1	203,351,1	464,350,1
354,78,1	330,127,1	393,133,1	343,161,1	360,176,1	299,165,1	463,172,1	278,267,1	454,286,1	302,317,1	379,318,1	348,339,1	203,351,1	464,350,1
351,78,1	328,127,1	390,134,1	341,161,1	360,178,1	299,166,1	462,172,1	278,267,1	454,286,1	306,310,1	379,315,1	349,340,1	203,351,1	464,350,1
349,79,1	326,127,1	388,134,1	338,162,1	360,179,1	298,166,1	462,173,1	278,266,1	453,287,1	310,304,1	380,313,1	349,341,1	203,351,1	464,350,1
346,79,1	324,127,1	385,135,1	336,162,1	360,181,1	298,167,1	461,173,1	278,266,1	453,287,1	314,297,1	380,310,1	350,342,1	203,351,1	464,350,1
