# Supplementary material for: Create your own stimulus: Manipulating movements according to social categories
Source: PLoS One. 2017 Mar 24;12(3):e0174422. doi: 10.1371/journal.pone.0174422 (PMC5365127; doi:10.1371/journal.pone.0174422)
Supplement: S2 Dataset — Program runs under windows (read me file with instructions is contained in the zip-file). Dataset also contains sample of the core procedures used for stimulus creation and information on the single steps of stimulus preparation. (ZIP) [file pone.0174422.s002.zip › S2 Dataset/StimulusPreparation/BU_33_max_horizontal.txt]

HalsHandRe_X	HandLiHals	Hals	HalsHandRechts_motiononly	HandLiHals_motiononly	Hals_motiononly	Summed_Horizontal	Summed_Horizontal_MaxSumAmplitudes
-14	74	353	0	0	0	0	0
-12	77	355	2	3	2	7	0
-13	80	357	1	6	4	11	0
-4	82	359	9	8	6	23	0
3	82	363	16	0	10	26	0
17	71	365	30	11	12	53	0
25	59	366	38	23	13	74	0
33	51	366	46	31	0	77	0
37	47	366	50	35	0	85	0
36	44	365	1	38	1	40	0
30	42	364	7	40	2	49	0
25	41	363	12	41	3	56	0
22	45	364	15	4	1	20	0
16	51	365	21	10	2	33	0
14	41	368	23	10	5	38	0
14	48	371	0	7	8	15	0
18	60	372	4	19	9	32	0
20	52	370	6	8	2	16	0
24	51	368	10	9	4	23	0
25	50	366	11	10	6	27	0
27	48	365	13	12	7	32	0
27	51	366	0	3	1	4	0
17	56	371	10	8	6	24	0
15	61	376	12	13	11	36	0
20	53	378	5	8	13	26	0
25	47	380	10	14	15	39	0
14	56	384	11	9	19	39	0
29	57	385	15	10	20	45	0
39	54	387	25	3	22	50	0
45	55	386	31	1	1	33	0
46	53	385	32	2	2	36	0
25	54	386	21	1	1	23	0
17	52	379	29	2	7	38	0
16	46	370	30	8	16	54	0
14	55	362	32	9	24	65	0
11	51	356	35	4	30	69	0
14	47	351	3	8	35	46	0
15	45	350	4	10	36	50	0
10	47	354	5	2	4	11	0
9	51	357	6	6	7	19	0
6	56	361	9	11	11	31	0
14	60	363	8	15	13	36	0
19	58	360	13	2	3	18	0
20	46	360	14	14	0	28	0
22	51	355	16	5	5	26	0
19	52	349	3	6	11	20	0
23	45	341	4	7	19	30	0
28	38	334	9	14	26	49	0
29	33	332	10	19	31	60	0
28	33	332	1	0	0	1	0
25	40	339	4	7	7	18	0
23	45	345	6	12	13	31	0
31	51	351	8	18	19	45	0
37	44	353	14	7	21	42	0
41	44	355	18	0	23	41	0
42	41	356	19	10	24	53	0
36	45	360	6	4	28	38	0
40	47	359	4	6	1	11	0
42	48	358	6	7	2	15	0
42	46	358	0	2	0	2	0
40	45	359	2	3	1	6	0
36	48	362	6	3	4	13	0
29	56	369	13	11	11	35	0
27	61	376	15	16	18	49	0
31	51	381	4	10	23	37	0
33	44	386	6	17	28	51	0
32	38	383	1	23	3	27	0
31	39	381	2	1	5	8	0
36	43	379	5	5	7	17	0
24	43	380	12	0	1	13	0
23	28	376	13	15	4	32	0
18	34	367	18	6	13	37	0
10	49	357	26	21	23	70	0
3	56	349	33	28	31	92	0
9	40	339	6	16	41	63	0
10	42	337	7	2	43	52	0
3	48	343	7	8	6	21	0
0	52	346	10	12	9	31	0
-1	60	352	11	20	15	46	0
-2	68	357	12	28	20	60	0
-2	74	361	0	34	24	58	0
-2	81	364	0	41	27	68	0
2	74	365	4	7	28	39	0
7	73	368	9	8	31	48	0
15	65	364	17	16	4	37	0
15	62	363	0	19	5	24	0
13	58	362	2	23	6	31	0
18	51	361	5	30	7	42	0
1	63	364	17	12	3	32	1
12	64	361	11	13	3	27	1
11	62	362	1	2	1	4	1
10	57	360	2	7	2	11	1
14	53	356	4	11	6	21	1
17	52	352	7	12	10	29	1
18	51	350	8	13	12	33	1
16	53	351	2	2	1	5	1
10	55	356	8	4	6	18	1
4	64	364	14	13	14	41	1
8	69	377	4	18	27	49	1
48	49	382	44	20	32	96	1
100	27	382	96	42	0	138	1
125	20	380	121	49	2	172	1
54	23	375	71	3	7	81	1
44	45	369	81	25	13	119	1
24	63	361	101	43	21	165	1
4	73	355	121	53	27	201	1
7	63	346	3	10	36	49	1
13	58	339	9	15	43	67	1
16	51	335	12	22	47	81	1
15	52	335	1	1	0	2	1
11	80	339	5	29	4	38	1
0	166	349	16	115	14	145	1
-6	243	354	22	192	19	233	1
-6	241	362	0	2	27	29	1
-14	191	370	30	52	35	117	1
-14	84	374	0	159	39	198	1
-7	17	368	7	226	6	239	1
-9	-12	371	2	255	3	260	1
-10	53	371	3	65	0	68	1
-6	85	367	4	97	4	105	1
4	92	357	14	104	14	132	1
14	82	346	24	10	25	59	1
30	68	335	40	24	36	100	1
59	62	330	69	30	41	140	1
72	57	325	82	35	46	163	1
78	52	320	88	40	51	179	1
81	49	317	91	43	54	188	1
