# Supplementary material for: Create your own stimulus: Manipulating movements according to social categories
Source: PLoS One. 2017 Mar 24;12(3):e0174422. doi: 10.1371/journal.pone.0174422 (PMC5365127; doi:10.1371/journal.pone.0174422)
Supplement: S2 Dataset — Program runs under windows (read me file with instructions is contained in the zip-file). Dataset also contains sample of the core procedures used for stimulus creation and information on the single steps of stimulus preparation. (ZIP) [file pone.0174422.s002.zip › S2 Dataset/StimulusPreparation/BU_33_max_vertical.txt]

PultHandli_Y	PultHandre_Y	PultHals_Y	PultHandli_Y_motiononly	PultHandre_Y_motiononly	PultHals_Y_motiononly	Summed_Vertical	Summed_Vertical_MaxSumme
23	21	167	0	0	0	0	0
23	20	168	0	1	1	2	0
24	21	170	1	1	3	5	0
25	23	172	2	3	5	10	0
25	24	173	0	4	6	10	0
47	38	175	22	18	8	48	1
96	75	174	71	55	1	127	1
130	118	172	105	98	3	206	1
152	144	169	127	124	6	257	1
164	149	170	139	129	1	269	1
171	155	171	146	135	2	283	1
172	157	171	149	137	0	286	1
150	141	169	22	16	2	40	1
110	106	166	62	51	5	118	1
118	101	167	8	56	1	65	1
44	38	167	74	119	0	193	1
18	17	170	100	140	3	243	1
21	15	172	3	142	6	151	1
21	14	171	0	143	1	144	1
21	16	171	0	2	0	2	1
21	16	170	0	0	2	2	1
20	20	174	1	4	4	9	1
22	29	174	2	13	0	15	1
53	59	174	33	43	0	76	1
122	114	172	102	98	2	202	1
143	130	166	123	116	8	247	1
74	67	168	69	63	2	134	1
118	115	169	44	48	3	95	1
183	164	166	109	97	3	209	1
204	182	165	130	115	4	249	1
210	186	164	136	119	5	260	1
121	123	164	89	63	0	152	1
48	48	163	162	138	6	306	1
43	43	164	167	143	1	311	1
33	26	165	177	160	2	339	1
24	17	166	186	169	3	358	1
25	17	166	1	0	0	1	1
26	17	165	2	0	1	3	1
25	18	167	1	1	2	4	1
25	19	168	0	2	3	5	1
25	20	172	0	3	7	10	1
36	28	174	11	11	9	31	1
34	33	175	2	16	10	28	1
54	41	170	20	24	5	49	1
35	31	173	19	10	3	32	0
26	25	174	28	16	4	48	0
25	16	168	29	25	6	60	0
25	16	166	0	0	8	8	0
25	17	166	0	1	0	1	0
25	18	164	0	2	10	12	0
36	30	167	11	14	3	28	0
29	43	163	7	27	4	38	0
27	32	159	9	11	8	28	0
48	43	160	21	11	1	33	0
39	33	164	9	10	5	24	0
31	29	170	17	14	11	42	0
21	18	171	27	25	12	64	0
22	17	173	1	26	14	41	0
22	17	173	0	0	0	0	0
23	18	175	2	1	16	19	0
22	19	174	1	2	1	4	0
22	20	173	0	3	2	5	0
21	22	172	2	5	3	10	0
22	24	171	1	7	4	12	0
26	25	173	5	8	2	15	0
63	54	170	42	37	3	82	0
110	87	170	89	70	0	159	0
131	111	172	110	94	2	206	0
119	106	161	12	5	11	28	0
43	35	158	88	76	14	178	0
53	37	163	10	2	5	17	0
46	40	169	7	5	11	23	0
40	36	171	13	4	13	30	0
25	21	170	28	19	1	48	0
26	19	168	1	21	3	25	0
26	19	168	0	0	0	0	0
26	20	167	0	1	4	5	0
26	21	169	0	2	2	4	0
26	19	166	0	2	3	5	0
25	22	169	1	3	3	7	0
30	28	174	5	9	8	22	0
73	70	179	48	51	13	112	0
138	124	180	113	105	14	232	0
165	151	178	140	132	2	274	0
179	165	172	154	146	8	308	0
182	168	172	157	149	0	306	0
180	168	172	2	0	0	2	0
179	167	171	3	1	9	13	0
80	69	171	102	99	0	201	0
37	27	169	145	141	2	288	0
29	23	168	153	145	3	301	0
25	15	167	157	153	4	314	0
25	15	164	0	0	7	7	0
25	15	162	0	0	9	9	0
25	16	161	0	1	19	20	0
25	17	161	0	2	0	2	0
25	18	167	0	3	6	9	0
25	21	174	0	6	13	19	0
25	39	173	0	24	1	25	0
37	81	174	12	66	1	79	0
61	182	174	36	167	0	203	0
67	212	174	42	197	0	239	0
65	168	174	2	44	0	46	0
42	66	167	25	146	7	178	0
42	44	162	0	168	12	180	0
32	27	162	10	185	0	195	0
27	17	159	40	195	3	238	0
27	17	157	0	0	5	5	0
26	17	155	41	0	19	60	0
27	18	156	1	1	1	3	0
46	19	155	20	2	1	23	0
119	20	158	93	3	3	99	0
179	21	158	153	4	0	157	0
154	18	164	25	3	6	34	0
98	19	167	81	1	12	94	0
121	19	161	23	0	6	29	0
168	19	161	70	0	0	70	0
193	19	175	95	0	14	109	0
75	20	167	118	1	8	127	0
39	22	169	154	4	2	160	0
20	19	169	173	3	0	176	0
17	20	168	176	1	1	178	0
15	24	164	178	5	5	188	0
21	27	158	6	8	11	25	0
21	16	154	0	11	15	26	0
21	14	152	0	13	17	30	0
22	15	148	1	1	21	23	0
