# Supplementary material for: Create your own stimulus: Manipulating movements according to social categories
Source: PLoS One. 2017 Mar 24;12(3):e0174422. doi: 10.1371/journal.pone.0174422 (PMC5365127; doi:10.1371/journal.pone.0174422)
Supplement: S2 Dataset — Program runs under windows (read me file with instructions is contained in the zip-file). Dataset also contains sample of the core procedures used for stimulus creation and information on the single steps of stimulus preparation. (ZIP) [file pone.0174422.s002.zip › S2 Dataset/StimulusPreparation/BU_33_raw.txt]

Stirn	Ohr links	Ohr rechts	Kinn	Hals	Schulter links	Schulter rechts	Ellbogen links	Ellbogen rechts	Hand links	Hand rechts	Schwerpunkt	Pult links	Pult rechts	AufloesX	AufloesY	Frame
377,52,1	356,103,1	425,98,1	386,137,1	389,158,1	327,149,1	486,147,1	310,242,1	477,252,1	313,307,1	375,309,1	372,318,1	234,330,1	504,329,1	768	432	0
382,50,1	359,103,1	427,98,1	389,135,1	391,157,1	326,147,1	488,145,1	309,242,1	479,250,1	312,307,1	379,310,1	372,320,1	234,330,1	504,329,1	768	432	3
388,49,1	362,102,1	429,98,1	392,134,1	393,155,1	325,144,1	488,145,1	307,242,1	479,249,1	311,306,1	380,309,1	373,319,1	234,330,1	504,329,1	768	432	6
393,48,1	365,101,1	432,98,1	395,133,1	395,153,1	323,141,1	492,142,1	306,240,1	484,249,1	311,305,1	391,307,1	381,317,1	234,330,1	504,329,1	768	432	9
399,47,1	368,101,1	436,102,1	398,132,1	400,152,1	324,139,1	494,141,1	307,238,1	486,246,1	315,304,1	403,306,1	383,320,1	234,330,1	504,329,1	768	432	12
402,48,1	369,100,1	437,102,1	402,132,1	402,150,1	325,141,1	495,141,1	308,245,1	489,248,1	328,282,1	419,291,1	389,320,1	234,330,1	504,329,1	768	432	15
402,48,1	369,100,1	437,103,1	401,135,1	403,151,1	326,139,1	496,141,1	309,230,1	498,235,1	342,231,1	429,253,1	389,320,1	234,330,1	504,329,1	768	432	18
399,50,1	369,99,1	436,106,1	395,134,1	403,153,1	327,137,1	499,142,1	307,217,1	497,222,1	350,196,1	437,208,1	392,320,1	234,330,1	504,329,1	768	432	21
396,54,1	369,98,1	436,109,1	386,142,1	403,156,1	332,138,1	500,147,1	310,215,1	497,233,1	354,173,1	441,182,1	390,318,1	234,330,1	504,329,1	768	432	24
397,53,1	369,98,1	436,111,1	383,138,1	402,155,1	334,136,1	498,153,1	310,221,1	496,245,1	356,161,1	439,176,1	388,318,1	234,330,1	504,329,1	768	432	27
398,51,1	369,98,1	436,110,1	383,138,1	401,154,1	338,137,1	497,154,1	311,218,1	496,244,1	357,154,1	432,170,1	384,318,1	234,330,1	504,329,1	768	432	30
396,52,1	368,97,1	434,111,1	382,136,1	400,154,1	339,138,1	497,153,1	308,225,1	495,244,1	357,153,1	425,168,1	382,318,1	234,330,1	504,329,1	768	432	33
395,52,1	368,97,1	433,111,1	380,140,1	401,156,1	339,138,1	496,155,1	306,236,1	493,247,1	354,175,1	423,185,1	382,319,1	234,330,1	504,329,1	768	432	36
398,57,1	370,104,1	434,114,1	383,146,1	402,159,1	339,141,1	499,155,1	315,228,1	496,239,1	349,217,1	418,221,1	388,320,1	234,330,1	504,329,1	768	432	39
399,55,1	371,103,1	436,112,1	386,143,1	405,158,1	338,139,1	502,149,1	315,227,1	495,238,1	362,208,1	419,226,1	388,320,1	234,330,1	504,329,1	768	432	42
402,54,1	375,102,1	445,110,1	401,143,1	408,158,1	335,144,1	504,154,1	316,240,1	503,255,1	358,285,1	422,291,1	390,321,1	234,330,1	504,329,1	768	432	45
403,53,1	376,104,1	444,103,1	405,142,1	409,155,1	332,143,1	506,148,1	316,247,1	506,258,1	347,312,1	427,313,1	390,321,1	234,330,1	504,329,1	768	432	48
402,51,1	374,103,1	442,101,1	404,141,1	407,153,1	328,142,1	506,148,1	316,246,1	506,258,1	353,309,1	427,315,1	392,320,1	234,330,1	504,329,1	768	432	51
399,51,1	371,103,1	439,102,1	403,139,1	405,154,1	325,143,1	504,147,1	314,247,1	505,257,1	352,309,1	430,316,1	390,320,1	234,330,1	504,329,1	768	432	54
396,50,1	368,102,1	436,101,1	400,140,1	403,154,1	323,143,1	502,145,1	313,248,1	505,257,1	351,309,1	429,314,1	391,321,1	234,330,1	504,329,1	768	432	57
396,51,1	367,102,1	434,104,1	395,139,1	402,155,1	322,144,1	501,147,1	313,249,1	505,256,1	352,309,1	430,314,1	390,321,1	234,330,1	504,329,1	768	432	60
398,46,1	368,101,1	435,103,1	393,134,1	403,151,1	325,145,1	500,147,1	315,248,1	504,257,1	350,310,1	431,310,1	391,321,1	234,330,1	504,329,1	768	432	63
405,44,1	375,96,1	440,103,1	396,130,1	408,151,1	330,145,1	500,148,1	312,247,1	503,257,1	350,308,1	425,300,1	392,319,1	234,330,1	504,329,1	768	432	66
422,44,1	384,95,1	451,105,1	407,132,1	413,151,1	332,143,1	501,149,1	311,235,1	502,256,1	350,276,1	428,269,1	393,320,1	234,330,1	504,329,1	768	432	69
425,47,1	388,93,1	453,106,1	413,133,1	415,153,1	334,140,1	502,150,1	317,221,1	501,228,1	360,204,1	436,213,1	395,321,1	234,330,1	504,329,1	768	432	72
426,53,1	392,98,1	456,109,1	415,144,1	417,159,1	337,137,1	509,158,1	320,215,1	508,235,1	369,183,1	443,196,1	396,320,1	234,330,1	504,329,1	768	432	75
438,53,1	398,98,1	463,109,1	424,142,1	421,157,1	339,137,1	516,157,1	322,226,1	505,248,1	363,254,1	436,261,1	396,320,1	234,330,1	504,329,1	768	432	78
441,57,1	398,101,1	465,111,1	424,142,1	422,156,1	340,134,1	516,158,1	321,222,1	508,236,1	363,209,1	452,212,1	400,320,1	234,330,1	504,329,1	768	432	81
436,58,1	396,101,1	463,111,1	424,142,1	424,159,1	342,131,1	514,157,1	316,213,1	508,236,1	369,141,1	465,161,1	400,320,1	234,330,1	504,329,1	768	432	84
431,59,1	394,101,1	463,111,1	421,145,1	423,160,1	345,132,1	512,157,1	316,205,1	515,236,1	367,120,1	470,142,1	403,319,1	234,330,1	504,329,1	768	432	87
429,59,1	393,102,1	461,110,1	418,147,1	422,161,1	344,132,1	511,156,1	317,209,1	515,236,1	368,114,1	470,138,1	402,320,1	234,330,1	504,329,1	768	432	90
428,57,1	392,104,1	461,114,1	417,146,1	423,161,1	343,133,1	515,159,1	318,217,1	515,235,1	368,205,1	449,203,1	404,320,1	234,330,1	504,329,1	768	432	93
414,54,1	382,104,1	453,119,1	398,146,1	416,162,1	341,138,1	514,164,1	318,237,1	513,260,1	362,281,1	434,281,1	405,321,1	234,330,1	504,329,1	768	432	96
398,54,1	370,104,1	441,119,1	382,142,1	407,161,1	340,137,1	512,163,1	316,239,1	512,262,1	359,286,1	423,286,1	399,320,1	234,330,1	504,329,1	768	432	99
388,56,1	362,104,1	428,118,1	374,144,1	399,160,1	339,138,1	506,161,1	312,244,1	508,264,1	342,296,1	413,303,1	389,319,1	234,330,1	504,329,1	768	432	102
377,57,1	358,109,1	416,114,1	367,142,1	392,159,1	337,139,1	502,156,1	313,250,1	497,268,1	340,306,1	404,313,1	381,319,1	234,330,1	504,329,1	768	432	105
370,57,1	354,107,1	412,113,1	361,139,1	387,159,1	334,140,1	497,153,1	314,251,1	496,268,1	339,304,1	402,313,1	378,318,1	234,330,1	504,329,1	768	432	108
368,56,1	353,107,1	412,112,1	364,141,1	386,160,1	336,144,1	495,152,1	315,253,1	495,268,1	340,303,1	402,313,1	376,317,1	234,330,1	504,329,1	768	432	111
371,57,1	356,106,1	422,110,1	374,140,1	390,158,1	336,144,1	497,149,1	318,256,1	495,266,1	342,305,1	401,312,1	378,317,1	234,330,1	504,329,1	768	432	114
377,55,1	359,105,1	427,110,1	377,139,1	393,157,1	334,143,1	499,147,1	315,255,1	494,266,1	341,305,1	403,311,1	381,317,1	234,330,1	504,329,1	768	432	117
390,50,1	368,103,1	435,105,1	389,137,1	398,153,1	332,142,1	503,147,1	313,253,1	494,265,1	340,305,1	404,310,1	383,315,1	234,330,1	504,329,1	768	432	120
393,48,1	370,99,1	437,104,1	390,133,1	400,151,1	333,141,1	505,148,1	312,247,1	494,264,1	338,293,1	414,301,1	384,318,1	234,330,1	504,329,1	768	432	123
390,48,1	366,99,1	431,105,1	379,134,1	397,150,1	334,138,1	503,146,1	312,244,1	494,263,1	337,295,1	416,296,1	384,318,1	234,330,1	504,329,1	768	432	126
382,49,1	359,99,1	422,107,1	372,135,1	396,155,1	332,140,1	501,147,1	312,243,1	493,264,1	349,275,1	417,288,1	386,321,1	234,330,1	504,329,1	768	432	129
376,47,1	355,98,1	417,104,1	367,132,1	391,152,1	334,145,1	496,147,1	313,248,1	492,265,1	339,294,1	414,298,1	383,321,1	234,330,1	504,329,1	768	432	132
363,51,1	345,98,1	406,104,1	359,134,1	385,151,1	332,146,1	492,143,1	312,249,1	491,266,1	331,303,1	405,305,1	369,320,1	234,330,1	504,329,1	768	432	135
345,57,1	337,103,1	391,109,1	350,141,1	377,157,1	332,147,1	479,144,1	314,249,1	489,269,1	330,305,1	401,314,1	370,320,1	234,330,1	504,329,1	768	432	138
337,66,1	328,108,1	379,115,1	340,142,1	370,159,1	333,146,1	466,148,1	314,249,1	489,264,1	330,305,1	399,314,1	369,319,1	234,330,1	504,329,1	768	432	141
333,67,1	324,108,1	374,113,1	337,143,1	368,159,1	333,146,1	458,151,1	315,247,1	486,265,1	334,305,1	398,313,1	368,318,1	234,330,1	504,329,1	768	432	144
337,62,1	328,107,1	385,108,1	337,142,1	368,161,1	332,144,1	457,151,1	314,248,1	485,265,1	333,304,1	397,312,1	367,317,1	234,330,1	504,329,1	768	432	147
356,54,1	340,105,1	404,113,1	352,145,1	375,158,1	328,148,1	464,153,1	313,249,1	485,263,1	334,293,1	401,299,1	368,319,1	234,330,1	504,329,1	768	432	150
365,61,1	347,109,1	413,117,1	364,151,1	381,162,1	323,148,1	478,156,1	309,251,1	484,262,1	335,300,1	405,286,1	374,320,1	234,330,1	504,329,1	768	432	153
379,66,1	353,109,1	420,118,1	373,151,1	387,166,1	320,147,1	482,156,1	308,252,1	496,263,1	335,302,1	419,297,1	377,319,1	234,330,1	504,329,1	768	432	156
382,65,1	356,110,1	423,116,1	374,150,1	389,165,1	320,148,1	488,156,1	309,249,1	496,262,1	344,281,1	427,286,1	387,322,1	234,330,1	504,329,1	768	432	159
386,63,1	359,109,1	426,111,1	386,150,1	391,161,1	319,149,1	489,153,1	308,251,1	496,261,1	346,290,1	434,296,1	390,322,1	234,330,1	504,329,1	768	432	162
387,57,1	360,105,1	426,104,1	386,144,1	392,155,1	319,146,1	491,148,1	307,252,1	502,262,1	350,298,1	436,300,1	392,321,1	234,330,1	504,329,1	768	432	165
386,52,1	360,104,1	428,103,1	390,137,1	396,154,1	318,145,1	489,142,1	310,254,1	502,261,1	350,309,1	434,312,1	393,320,1	234,330,1	504,329,1	768	432	168
383,50,1	359,104,1	426,101,1	391,136,1	395,152,1	317,147,1	490,143,1	308,255,1	501,261,1	347,308,1	437,313,1	390,319,1	234,330,1	504,329,1	768	432	171
382,49,1	359,103,1	425,100,1	392,139,1	394,152,1	319,148,1	493,144,1	309,255,1	501,260,1	345,308,1	438,313,1	390,320,1	234,330,1	504,329,1	768	432	174
382,48,1	359,102,1	425,99,1	391,135,1	394,150,1	321,147,1	493,144,1	312,257,1	500,261,1	347,307,1	438,312,1	389,320,1	234,330,1	504,329,1	768	432	177
383,47,1	359,101,1	425,99,1	391,135,1	395,151,1	321,146,1	490,144,1	313,256,1	499,261,1	349,308,1	437,311,1	389,321,1	234,330,1	504,329,1	768	432	180
389,48,1	364,101,1	429,98,1	399,136,1	399,152,1	322,144,1	496,143,1	312,255,1	502,259,1	349,308,1	436,310,1	389,321,1	234,330,1	504,329,1	768	432	183
408,53,1	373,103,1	439,98,1	415,138,1	406,153,1	321,148,1	503,146,1	310,256,1	501,258,1	348,309,1	436,308,1	394,320,1	234,330,1	504,329,1	768	432	186
419,54,1	379,104,1	446,99,1	425,138,1	413,154,1	324,146,1	502,146,1	309,254,1	501,258,1	350,308,1	441,306,1	403,321,1	234,330,1	504,329,1	768	432	189
430,51,1	386,101,1	454,101,1	431,135,1	418,152,1	325,144,1	502,146,1	313,251,1	500,257,1	365,303,1	450,304,1	410,322,1	234,330,1	504,329,1	768	432	192
434,53,1	391,106,1	458,106,1	431,138,1	423,155,1	327,144,1	505,148,1	318,244,1	507,251,1	378,265,1	457,275,1	412,321,1	234,330,1	504,329,1	768	432	195
423,52,1	387,103,1	453,108,1	421,141,1	420,155,1	330,141,1	507,149,1	318,229,1	513,243,1	381,217,1	453,241,1	411,320,1	234,330,1	504,329,1	768	432	198
422,50,1	388,102,1	453,108,1	419,140,1	418,153,1	331,138,1	507,148,1	317,224,1	513,233,1	378,195,1	450,216,1	407,321,1	234,330,1	504,329,1	768	432	201
422,68,1	386,109,1	453,116,1	416,154,1	416,164,1	332,141,1	510,156,1	313,227,1	510,231,1	372,207,1	453,221,1	405,321,1	234,330,1	504,329,1	768	432	204
421,66,1	384,108,1	452,117,1	414,152,1	417,167,1	332,145,1	510,159,1	320,247,1	510,264,1	373,286,1	442,294,1	413,322,1	234,330,1	504,329,1	768	432	207
410,60,1	379,108,1	447,113,1	405,147,1	413,162,1	330,142,1	511,154,1	319,244,1	510,264,1	384,276,1	437,292,1	414,322,1	234,330,1	504,329,1	768	432	210
393,53,1	369,102,1	433,108,1	382,141,1	404,156,1	333,142,1	506,159,1	314,243,1	509,265,1	369,283,1	422,289,1	401,322,1	234,330,1	504,329,1	768	432	213
377,53,1	355,101,1	418,111,1	370,139,1	393,154,1	334,144,1	490,165,1	312,245,1	501,263,1	343,289,1	404,293,1	385,320,1	234,330,1	504,329,1	768	432	216
363,57,1	347,103,1	405,111,1	362,142,1	385,155,1	335,146,1	475,163,1	317,248,1	479,257,1	327,304,1	388,309,1	370,322,1	234,330,1	504,329,1	768	432	219
360,52,1	340,102,1	397,111,1	356,142,1	375,157,1	335,146,1	465,161,1	318,246,1	475,256,1	333,303,1	384,311,1	363,314,1	234,330,1	504,329,1	768	432	222
357,53,1	339,104,1	396,112,1	351,138,1	373,157,1	334,148,1	462,160,1	318,247,1	475,256,1	329,303,1	383,311,1	362,315,1	234,330,1	504,329,1	768	432	225
361,54,1	343,105,1	403,110,1	358,142,1	379,158,1	332,148,1	463,160,1	316,248,1	476,264,1	329,303,1	382,310,1	362,319,1	234,330,1	504,329,1	768	432	228
361,58,1	348,104,1	411,108,1	363,141,1	382,156,1	328,147,1	465,159,1	312,249,1	476,264,1	328,303,1	382,309,1	363,321,1	234,330,1	504,329,1	768	432	231
376,55,1	354,103,1	419,106,1	375,141,1	388,159,1	329,146,1	476,155,1	308,249,1	476,263,1	326,303,1	387,311,1	367,321,1	234,330,1	504,329,1	768	432	234
389,53,1	361,103,1	428,106,1	379,136,1	393,156,1	328,145,1	487,153,1	305,248,1	477,263,1	323,304,1	391,308,1	370,320,1	234,330,1	504,329,1	768	432	237
402,45,1	370,92,1	438,103,1	390,131,1	398,151,1	329,141,1	491,152,1	309,243,1	480,257,1	321,299,1	395,301,1	373,319,1	234,330,1	504,329,1	768	432	240
411,40,1	377,83,1	444,97,1	397,123,1	401,146,1	334,139,1	495,148,1	304,227,1	483,241,1	317,255,1	399,258,1	381,320,1	234,330,1	504,329,1	768	432	243
414,38,1	378,82,1	445,96,1	399,123,1	402,144,1	334,136,1	495,148,1	293,225,1	480,218,1	325,188,1	404,202,1	381,320,1	234,330,1	504,329,1	768	432	246
411,39,1	376,82,1	443,96,1	398,124,1	405,147,1	334,141,1	494,147,1	293,214,1	487,214,1	329,160,1	412,174,1	382,320,1	234,330,1	504,329,1	768	432	249
406,41,1	373,82,1	440,97,1	397,125,1	401,153,1	340,131,1	494,147,1	299,213,1	492,207,1	334,145,1	416,160,1	380,321,1	234,330,1	504,329,1	768	432	252
403,43,1	371,82,1	438,97,1	392,128,1	400,153,1	342,128,1	493,147,1	300,211,1	493,207,1	336,142,1	415,157,1	379,321,1	234,330,1	504,329,1	768	432	255
401,44,1	372,89,1	437,98,1	391,130,1	399,153,1	339,133,1	492,146,1	303,212,1	492,208,1	339,144,1	412,157,1	379,321,1	234,330,1	504,329,1	768	432	258
399,46,1	371,93,1	437,101,1	394,135,1	398,154,1	336,138,1	494,148,1	306,214,1	492,209,1	345,146,1	416,158,1	384,320,1	234,330,1	504,329,1	768	432	261
402,48,1	372,100,1	438,104,1	395,136,1	401,154,1	325,144,1	498,151,1	303,219,1	484,241,1	336,248,1	402,259,1	384,320,1	234,330,1	504,329,1	768	432	264
399,50,1	369,100,1	436,106,1	393,139,1	398,156,1	323,146,1	499,154,1	306,246,1	485,260,1	331,292,1	410,302,1	383,321,1	234,330,1	504,329,1	768	432	267
394,49,1	366,100,1	435,106,1	390,143,1	399,157,1	320,147,1	498,157,1	305,250,1	483,263,1	335,300,1	410,307,1	383,321,1	234,330,1	504,329,1	768	432	270
385,49,1	360,99,1	428,107,1	380,140,1	397,158,1	318,146,1	496,154,1	309,255,1	490,267,1	338,305,1	407,315,1	380,322,1	234,330,1	504,329,1	768	432	273
378,50,1	356,103,1	421,108,1	377,146,1	392,161,1	317,147,1	490,154,1	309,256,1	489,267,1	338,304,1	407,315,1	377,321,1	234,330,1	504,329,1	768	432	276
372,52,1	351,102,1	418,112,1	372,146,1	388,163,1	319,148,1	487,153,1	310,257,1	489,266,1	335,304,1	406,315,1	374,321,1	234,330,1	504,329,1	768	432	279
369,52,1	350,105,1	415,112,1	370,146,1	386,164,1	318,148,1	485,152,1	310,256,1	489,265,1	333,304,1	405,314,1	374,322,1	234,330,1	504,329,1	768	432	282
369,52,1	352,104,1	418,111,1	373,147,1	387,164,1	318,147,1	485,151,1	311,255,1	489,264,1	332,304,1	404,313,1	374,322,1	234,330,1	504,329,1	768	432	285
383,49,1	359,104,1	426,107,1	383,143,1	392,158,1	322,145,1	489,149,1	310,253,1	489,263,1	336,305,1	403,312,1	377,321,1	234,330,1	504,329,1	768	432	288
403,42,1	373,99,1	441,106,1	398,135,1	401,151,1	324,142,1	498,148,1	312,252,1	489,262,1	335,305,1	405,309,1	383,321,1	234,330,1	504,329,1	768	432	291
426,45,1	387,93,1	454,100,1	412,133,1	414,152,1	328,138,1	505,148,1	314,246,1	500,258,1	343,304,1	422,290,1	393,320,1	234,330,1	504,329,1	768	432	294
434,44,1	391,90,1	458,100,1	419,133,1	419,151,1	330,140,1	506,147,1	317,240,1	516,230,1	369,292,1	469,247,1	402,319,1	234,330,1	504,329,1	768	432	297
431,45,1	389,89,1	456,100,1	418,132,1	419,151,1	330,140,1	504,139,1	320,233,1	521,201,1	391,267,1	522,142,1	405,320,1	234,330,1	504,329,1	768	432	300
425,46,1	385,88,1	454,101,1	413,132,1	417,151,1	330,141,1	507,136,1	322,232,1	530,177,1	397,261,1	546,111,1	404,319,1	234,330,1	504,329,1	768	432	303
413,45,1	378,88,1	448,99,1	405,133,1	412,151,1	325,147,1	507,141,1	314,237,1	531,210,1	388,263,1	468,157,1	401,320,1	234,330,1	504,329,1	768	432	306
398,49,1	372,96,1	439,102,1	388,136,1	406,158,1	328,148,1	507,150,1	311,244,1	520,239,1	359,287,1	451,262,1	398,318,1	234,330,1	504,329,1	768	432	309
389,54,1	363,99,1	429,108,1	375,143,1	398,163,1	327,148,1	499,156,1	305,244,1	499,257,1	332,287,1	422,285,1	398,318,1	234,330,1	504,329,1	768	432	312
380,55,1	355,104,1	421,112,1	365,142,1	391,163,1	325,147,1	490,159,1	307,245,1	487,264,1	316,297,1	395,302,1	377,319,1	234,330,1	504,329,1	768	432	315
368,60,1	346,103,1	408,117,1	356,146,1	382,166,1	323,146,1	481,161,1	308,247,1	481,270,1	317,302,1	389,313,1	370,319,1	234,330,1	504,329,1	768	432	318
360,66,1	340,103,1	400,119,1	349,148,1	375,168,1	321,146,1	476,160,1	306,247,1	481,270,1	315,302,1	388,313,1	362,322,1	234,330,1	504,329,1	768	432	321
354,69,1	334,106,1	397,121,1	344,150,1	371,170,1	318,146,1	478,160,1	305,248,1	481,269,1	318,303,1	387,313,1	360,322,1	234,330,1	504,329,1	768	432	324
353,68,1	333,106,1	397,120,1	346,151,1	371,169,1	318,147,1	477,158,1	305,249,1	481,268,1	317,302,1	386,312,1	361,321,1	234,330,1	504,329,1	768	432	327
357,70,1	341,106,1	399,122,1	347,147,1	375,170,1	329,146,1	481,161,1	303,243,1	480,269,1	292,283,1	386,311,1	361,321,1	234,330,1	504,329,1	768	432	330
364,71,1	348,105,1	404,124,1	355,147,1	385,167,1	337,137,1	484,165,1	303,198,1	484,274,1	214,207,1	385,310,1	361,321,1	234,330,1	504,329,1	768	432	333
373,68,1	355,104,1	417,119,1	364,149,1	390,167,1	346,123,1	488,165,1	268,159,1	484,273,1	139,146,1	384,309,1	358,321,1	234,330,1	504,329,1	768	432	336
398,63,1	371,103,1	440,115,1	391,147,1	399,161,1	345,125,1	498,163,1	270,171,1	484,272,1	150,171,1	392,312,1	363,320,1	234,330,1	504,329,1	768	432	339
410,62,1	382,106,1	449,112,1	409,147,1	407,158,1	346,133,1	507,161,1	292,194,1	484,270,1	210,229,1	392,311,1	369,321,1	234,330,1	504,329,1	768	432	342
405,64,1	379,108,1	446,109,1	410,151,1	411,164,1	346,130,1	507,155,1	308,197,1	490,269,1	324,205,1	397,311,1	379,320,1	234,330,1	504,329,1	768	432	345
394,66,1	369,110,1	437,106,1	404,155,1	405,164,1	344,120,1	507,155,1	339,171,1	490,267,1	387,157,1	398,311,1	387,321,1	234,330,1	504,329,1	768	432	348
394,60,1	371,113,1	434,114,1	397,145,1	408,150,1	339,131,1	501,152,1	322,193,1	490,265,1	420,131,1	399,311,1	387,321,1	234,330,1	504,329,1	768	432	351
400,53,1	374,105,1	443,110,1	401,143,1	408,158,1	333,138,1	503,155,1	304,218,1	489,266,1	353,253,1	398,310,1	385,321,1	234,330,1	504,329,1	768	432	354
