# Supplementary material for: Create your own stimulus: Manipulating movements according to social categories
Source: PLoS One. 2017 Mar 24;12(3):e0174422. doi: 10.1371/journal.pone.0174422 (PMC5365127; doi:10.1371/journal.pone.0174422)
Supplement: S2 Dataset — Program runs under windows (read me file with instructions is contained in the zip-file). Dataset also contains sample of the core procedures used for stimulus creation and information on the single steps of stimulus preparation. (ZIP) [file pone.0174422.s002.zip › S2 Dataset/StimulusPreparation/FI_3_coords_horz_max.txt]

Stirn	Ohr links	Ohr rechts	Kinn	Hals	Schulter links	Schulter rechts	Ellbogen links	Ellbogen rechts	Hand links	Hand rechts	Schwerpunkt	Pult links	Pult rechts	AufloesX	AufloesY	Frame
350,70,1	310,115,1	376,117,1	351,153,1	336,181,1	246,173,1	417,182,1	232,277,1	432,291,1	321,322,1	366,320,1	343,338,1	157,345,1	456,345,1	768	432	84
339,69,1	299,114,1	363,113,1	344,152,1	329,185,1	239,176,1	407,186,1	223,275,1	420,287,1	319,315,1	369,320,1	344,334,1	157,345,1	456,345,1	768	432	85
332,74,1	291,121,1	351,116,1	335,153,1	318,187,1	225,178,1	391,182,1	213,277,1	416,277,1	304,296,1	371,313,1	328,335,1	157,345,1	456,345,1	768	432	86
319,69,1	276,120,1	334,111,1	323,147,1	303,184,1	210,179,1	375,176,1	195,277,1	401,272,1	283,268,1	364,300,1	316,336,1	157,345,1	456,345,1	768	432	87
299,72,1	260,121,1	317,110,1	310,148,1	287,188,1	198,184,1	356,174,1	182,278,1	380,272,1	251,258,1	344,295,1	308,335,1	157,345,1	456,345,1	768	432	88
286,79,1	245,125,1	302,113,1	296,150,1	270,189,1	182,186,1	343,176,1	166,275,1	363,270,1	220,262,1	327,300,1	296,334,1	157,345,1	456,345,1	768	432	89
274,86,1	232,132,1	289,118,1	283,157,1	257,191,1	168,188,1	327,176,1	151,289,1	347,272,1	203,294,1	316,307,1	280,335,1	157,345,1	456,345,1	768	432	90
263,91,1	220,136,1	279,123,1	271,161,1	246,194,1	157,192,1	312,176,1	151,292,1	333,272,1	198,306,1	306,309,1	273,337,1	157,345,1	456,345,1	768	432	91
249,87,1	209,137,1	265,120,1	259,160,1	236,192,1	149,193,1	302,173,1	139,296,1	324,273,1	194,294,1	302,311,1	258,339,1	157,345,1	456,345,1	768	432	92
241,83,1	202,135,1	258,117,1	252,157,1	230,190,1	143,193,1	295,170,1	139,298,1	320,266,1	191,305,1	298,309,1	256,337,1	157,345,1	456,345,1	768	432	93
232,79,1	196,133,1	252,113,1	249,154,1	225,189,1	139,194,1	291,169,1	139,296,1	317,265,1	191,292,1	295,308,1	253,337,1	157,345,1	456,345,1	768	432	94
229,77,1	192,129,1	248,111,1	247,149,1	221,187,1	134,192,1	288,168,1	138,294,1	315,264,1	187,295,1	293,306,1	251,336,1	157,345,1	456,345,1	768	432	95
234,76,1	190,124,1	249,115,1	241,149,1	218,185,1	131,191,1	285,166,1	130,293,1	313,262,1	184,285,1	294,304,1	250,338,1	157,345,1	456,345,1	768	432	96
238,80,1	188,125,1	250,117,1	237,154,1	216,183,1	128,189,1	284,168,1	133,292,1	313,265,1	193,292,1	292,300,1	248,335,1	157,345,1	456,345,1	768	432	97
236,77,1	188,123,1	250,117,1	236,152,1	216,180,1	127,187,1	288,171,1	131,291,1	312,265,1	198,290,1	291,298,1	250,335,1	157,345,1	456,345,1	768	432	98
236,77,1	188,123,1	250,119,1	236,153,1	217,180,1	127,186,1	288,172,1	131,291,1	312,266,1	201,295,1	288,306,1	248,336,1	157,345,1	456,345,1	768	432	99
236,77,1	188,122,1	250,117,1	236,152,1	217,180,1	127,185,1	288,172,1	130,290,1	311,266,1	201,295,1	286,305,1	247,335,1	157,345,1	456,345,1	768	432	100
236,76,1	189,122,1	252,116,1	241,152,1	216,181,1	126,184,1	288,172,1	129,289,1	310,266,1	201,295,1	284,306,1	249,336,1	157,345,1	456,345,1	768	432	101
235,75,1	190,123,1	253,115,1	240,153,1	220,183,1	126,183,1	288,172,1	128,287,1	310,266,1	203,294,1	283,305,1	245,336,1	157,345,1	456,345,1	768	432	102
237,77,1	192,125,1	254,119,1	244,153,1	221,183,1	131,184,1	291,173,1	124,281,1	318,269,1	202,262,1	300,272,1	245,337,1	157,345,1	456,345,1	768	432	103
242,83,1	196,128,1	258,122,1	248,157,1	224,185,1	133,183,1	295,174,1	125,278,1	321,268,1	194,254,1	318,256,1	243,339,1	157,345,1	456,345,1	768	432	104
245,78,1	201,125,1	263,118,1	253,155,1	231,183,1	144,183,1	303,178,1	131,276,1	331,283,1	201,269,1	319,274,1	251,335,1	157,345,1	456,345,1	768	432	105
259,79,1	215,124,1	272,115,1	262,150,1	240,179,1	151,180,1	313,179,1	140,282,1	339,274,1	226,285,1	314,304,1	257,336,1	157,345,1	456,345,1	768	432	106
271,75,1	227,121,1	285,111,1	276,148,1	256,180,1	164,179,1	328,180,1	140,282,1	350,281,1	242,310,1	312,324,1	256,332,1	157,345,1	456,345,1	768	432	107
288,72,1	242,117,1	300,112,1	289,146,1	270,175,1	177,174,1	343,175,1	160,278,1	365,280,1	261,326,1	312,325,1	285,336,1	157,345,1	456,345,1	768	432	108
304,73,1	259,119,1	317,116,1	306,148,1	284,179,1	194,176,1	358,175,1	182,287,1	383,279,1	261,326,1	328,317,1	296,336,1	157,345,1	456,345,1	768	432	109
320,76,1	274,120,1	333,118,1	319,150,1	299,179,1	208,175,1	375,175,1	191,286,1	400,280,1	261,325,1	351,316,1	306,336,1	157,345,1	456,345,1	768	432	110
334,73,1	288,119,1	346,112,1	334,147,1	312,178,1	220,173,1	389,175,1	201,284,1	413,282,1	261,324,1	363,317,1	315,335,1	157,345,1	456,345,1	768	432	111
343,72,1	298,118,1	357,113,1	346,146,1	323,176,1	231,171,1	399,176,1	207,281,1	421,283,1	260,324,1	362,317,1	320,333,1	157,345,1	456,345,1	768	432	112
350,73,1	305,117,1	364,114,1	351,147,1	330,175,1	238,170,1	406,176,1	212,280,1	427,283,1	259,323,1	364,316,1	326,335,1	157,345,1	456,345,1	768	432	113
354,71,1	310,117,1	373,113,1	355,148,1	335,174,1	243,169,1	412,176,1	216,279,1	430,284,1	258,323,1	364,316,1	333,336,1	157,345,1	456,345,1	768	432	114
357,71,1	314,116,1	376,115,1	359,149,1	339,173,1	246,167,1	419,178,1	218,277,1	432,284,1	258,322,1	364,316,1	335,335,1	157,345,1	456,345,1	768	432	115
365,72,1	316,116,1	380,114,1	363,150,1	343,178,1	249,166,1	422,179,1	219,275,1	433,283,1	258,322,1	372,321,1	337,334,1	157,345,1	456,345,1	768	432	116
360,70,1	314,115,1	380,112,1	361,148,1	347,181,1	253,170,1	428,184,1	219,267,1	449,276,1	256,295,1	395,293,1	346,335,1	157,345,1	456,345,1	768	432	117
346,69,1	309,111,1	374,108,1	350,147,1	348,179,1	254,167,1	431,182,1	223,259,1	455,268,1	244,240,1	428,243,1	346,334,1	157,345,1	456,345,1	768	432	118
338,73,1	310,120,1	372,115,1	342,152,1	348,179,1	255,165,1	432,180,1	223,248,1	456,262,1	223,204,1	452,215,1	347,336,1	157,345,1	456,345,1	768	432	119
338,76,1	309,121,1	370,117,1	334,154,1	347,180,1	260,167,1	433,179,1	224,251,1	456,265,1	206,231,1	458,236,1	344,335,1	157,345,1	456,345,1	768	432	120
336,73,1	310,114,1	370,117,1	331,148,1	347,179,1	261,167,1	433,180,1	221,246,1	466,258,1	179,282,1	464,295,1	344,335,1	157,345,1	456,345,1	768	432	121
339,73,1	313,116,1	373,117,1	334,147,1	349,183,1	263,167,1	433,181,1	221,257,1	465,270,1	167,322,1	457,320,1	344,335,1	157,345,1	456,345,1	768	432	122
