# Supplementary material for: Create your own stimulus: Manipulating movements according to social categories
Source: PLoS One. 2017 Mar 24;12(3):e0174422. doi: 10.1371/journal.pone.0174422 (PMC5365127; doi:10.1371/journal.pone.0174422)
Supplement: S2 Dataset — Program runs under windows (read me file with instructions is contained in the zip-file). Dataset also contains sample of the core procedures used for stimulus creation and information on the single steps of stimulus preparation. (ZIP) [file pone.0174422.s002.zip › S2 Dataset/StimulusPreparation/FI_3_coords_vert_max.txt]

Stirn	Ohr links	Ohr rechts	Kinn	Hals	Schulter links	Schulter rechts	Ellbogen links	Ellbogen rechts	Hand links	Hand rechts	Schwerpunkt	Pult links	Pult rechts	AufloesX	AufloesY	Frame
361,63,1	319,112,1	381,103,1	371,137,1	347,167,1	257,164,1	418,164,1	246,266,1	432,269,1	352,290,1	390,303,1	354,334,1	157,345,1	456,345,1	768	432	38
357,63,1	316,112,1	375,102,1	362,138,1	343,164,1	257,163,1	413,164,1	238,262,1	441,274,1	334,275,1	398,281,1	354,336,1	157,345,1	456,345,1	768	432	39
342,65,1	305,111,1	367,103,1	346,139,1	340,164,1	249,162,1	408,163,1	227,253,1	423,276,1	296,243,1	425,233,1	348,334,1	157,345,1	456,345,1	768	432	40
333,65,1	297,111,1	359,107,1	337,138,1	331,165,1	240,163,1	401,165,1	215,252,1	409,274,1	261,232,1	432,235,1	338,334,1	157,345,1	456,345,1	768	432	41
333,63,1	293,111,1	352,100,1	339,135,1	321,168,1	230,164,1	391,167,1	201,250,1	406,285,1	253,236,1	405,248,1	328,334,1	157,345,1	456,345,1	768	432	42
325,64,1	283,112,1	342,98,1	331,139,1	310,169,1	218,164,1	384,170,1	192,250,1	401,282,1	241,217,1	389,228,1	321,334,1	157,345,1	456,345,1	768	432	43
313,65,1	271,114,1	330,99,1	321,142,1	298,170,1	206,166,1	371,169,1	184,252,1	397,277,1	233,222,1	378,232,1	313,334,1	157,345,1	456,345,1	768	432	44
299,66,1	258,117,1	319,106,1	309,144,1	289,178,1	196,171,1	358,170,1	179,257,1	387,279,1	242,237,1	360,245,1	308,334,1	157,345,1	456,345,1	768	432	45
288,67,1	250,122,1	310,107,1	301,148,1	282,181,1	190,178,1	350,169,1	176,261,1	383,263,1	246,228,1	349,225,1	308,334,1	157,345,1	456,345,1	768	432	46
283,66,1	247,121,1	307,105,1	301,146,1	281,184,1	189,179,1	349,175,1	176,261,1	389,270,1	241,213,1	362,204,1	304,333,1	157,345,1	456,345,1	768	432	47
287,65,1	250,120,1	310,104,1	305,146,1	282,190,1	191,178,1	348,170,1	176,259,1	395,262,1	235,201,1	370,187,1	305,333,1	157,345,1	456,345,1	768	432	48
299,75,1	258,121,1	318,107,1	312,150,1	286,191,1	199,181,1	363,174,1	182,257,1	402,263,1	236,200,1	384,189,1	309,334,1	157,345,1	456,345,1	768	432	49
310,83,1	266,127,1	327,117,1	319,158,1	301,197,1	203,185,1	369,179,1	195,258,1	407,272,1	263,217,1	409,213,1	310,335,1	157,345,1	456,345,1	768	432	50
320,81,1	279,130,1	338,119,1	328,155,1	303,189,1	217,180,1	378,179,1	207,255,1	411,272,1	293,240,1	397,239,1	314,338,1	157,345,1	456,345,1	768	432	51
334,81,1	287,125,1	345,112,1	336,151,1	312,190,1	226,179,1	385,178,1	212,259,1	423,262,1	315,273,1	381,284,1	318,335,1	157,345,1	456,345,1	768	432	52
339,77,1	292,121,1	353,116,1	340,151,1	318,188,1	233,178,1	390,178,1	216,262,1	421,268,1	326,305,1	364,311,1	318,335,1	157,345,1	456,345,1	768	432	53
348,77,1	295,119,1	356,119,1	342,152,1	321,187,1	235,178,1	395,178,1	215,270,1	416,275,1	323,320,1	361,326,1	329,339,1	157,345,1	456,345,1	768	432	54
355,82,1	299,120,1	361,123,1	347,154,1	325,188,1	237,179,1	399,180,1	224,282,1	419,285,1	320,324,1	361,327,1	334,340,1	157,345,1	456,345,1	768	432	55
355,85,1	302,120,1	363,123,1	348,156,1	328,186,1	239,175,1	401,180,1	226,281,1	421,285,1	318,326,1	361,328,1	334,340,1	157,345,1	456,345,1	768	432	56
359,81,1	304,118,1	366,119,1	351,153,1	330,185,1	242,173,1	403,180,1	227,278,1	422,285,1	318,325,1	360,327,1	333,339,1	157,345,1	456,345,1	768	432	57
358,77,1	305,116,1	369,120,1	354,152,1	331,184,1	243,171,1	404,180,1	227,277,1	421,285,1	318,324,1	360,326,1	333,338,1	157,345,1	456,345,1	768	432	58
361,76,1	306,114,1	370,116,1	356,148,1	330,183,1	243,169,1	404,179,1	226,276,1	420,285,1	317,323,1	359,325,1	332,337,1	157,345,1	456,345,1	768	432	59
362,77,1	305,115,1	371,116,1	355,149,1	329,183,1	242,168,1	403,178,1	225,276,1	418,285,1	316,322,1	358,324,1	331,336,1	157,345,1	456,345,1	768	432	60
360,78,1	303,116,1	367,118,1	355,151,1	328,183,1	241,168,1	402,178,1	224,276,1	416,285,1	315,321,1	357,325,1	331,336,1	157,345,1	456,345,1	768	432	61
349,79,1	297,114,1	365,116,1	343,153,1	327,182,1	241,167,1	406,183,1	231,282,1	414,285,1	315,320,1	358,324,1	331,335,1	157,345,1	456,345,1	768	432	62
339,80,1	297,115,1	361,116,1	334,156,1	329,184,1	240,167,1	406,183,1	230,282,1	414,285,1	314,320,1	357,323,1	331,334,1	157,345,1	456,345,1	768	432	63
334,81,1	294,117,1	358,116,1	331,156,1	327,184,1	239,167,1	406,183,1	229,282,1	414,285,1	313,319,1	357,322,1	330,333,1	157,345,1	456,345,1	768	432	64
331,81,1	293,117,1	357,115,1	329,156,1	326,184,1	238,167,1	406,183,1	227,282,1	414,285,1	313,317,1	356,322,1	330,333,1	157,345,1	456,345,1	768	432	65
328,79,1	292,117,1	356,113,1	328,154,1	325,184,1	238,167,1	406,183,1	226,280,1	414,284,1	319,322,1	357,324,1	333,339,1	157,345,1	456,345,1	768	432	66
326,76,1	291,115,1	355,110,1	327,152,1	324,183,1	237,166,1	407,182,1	218,273,1	421,279,1	317,294,1	366,304,1	335,336,1	157,345,1	456,345,1	768	432	67
326,74,1	291,114,1	355,108,1	328,152,1	329,184,1	240,173,1	412,183,1	219,263,1	429,270,1	303,248,1	392,259,1	335,336,1	157,345,1	456,345,1	768	432	68
332,78,1	294,118,1	359,115,1	329,154,1	330,184,1	240,172,1	413,183,1	221,262,1	424,286,1	285,232,1	412,250,1	335,336,1	157,345,1	456,345,1	768	432	69
333,79,1	295,119,1	360,116,1	331,152,1	330,185,1	241,173,1	416,188,1	224,269,1	432,274,1	285,273,1	408,286,1	337,336,1	157,345,1	456,345,1	768	432	70
334,76,1	296,117,1	361,114,1	332,149,1	331,184,1	241,172,1	417,187,1	221,266,1	433,270,1	288,259,1	394,274,1	337,336,1	157,345,1	456,345,1	768	432	71
333,76,1	296,116,1	361,113,1	333,149,1	332,183,1	241,170,1	418,186,1	220,265,1	432,278,1	280,255,1	394,287,1	334,335,1	157,345,1	456,345,1	768	432	72
335,75,1	297,115,1	362,113,1	335,151,1	332,184,1	243,170,1	418,188,1	225,268,1	432,283,1	289,283,1	389,299,1	335,336,1	157,345,1	456,345,1	768	432	73
340,70,1	300,110,1	364,110,1	341,148,1	339,183,1	246,170,1	422,185,1	227,275,1	432,282,1	311,300,1	376,308,1	325,335,1	157,345,1	456,345,1	768	432	74
344,67,1	302,108,1	369,110,1	344,146,1	341,182,1	248,172,1	423,184,1	236,278,1	430,286,1	324,316,1	369,319,1	337,340,1	157,345,1	456,345,1	768	432	75
349,67,1	306,108,1	373,111,1	349,146,1	344,182,1	251,171,1	425,183,1	238,280,1	428,291,1	326,325,1	371,325,1	340,341,1	157,345,1	456,345,1	768	432	76
