# Supplementary material for: Create your own stimulus: Manipulating movements according to social categories
Source: PLoS One. 2017 Mar 24;12(3):e0174422. doi: 10.1371/journal.pone.0174422 (PMC5365127; doi:10.1371/journal.pone.0174422)
Supplement: S2 Dataset — Program runs under windows (read me file with instructions is contained in the zip-file). Dataset also contains sample of the core procedures used for stimulus creation and information on the single steps of stimulus preparation. (ZIP) [file pone.0174422.s002.zip › S2 Dataset/StimulusPreparation/FI_3_interpol.txt]

Stirn	Ohr links	Ohr rechts	Kinn	Hals	Schulter links	Schulter rechts	Ellbogen links	Ellbogen rechts	Hand links	Hand rechts	Schwerpunkt	Pult links	Pult rechts
350,70,1	310,115,1	376,117,1	351,153,1	336,181,1	246,173,1	417,182,1	232,277,1	432,291,1	321,322,1	366,320,1	343,338,1	157,345,1	456,345,1
346,70,1	306,115,1	372,116,1	349,153,1	334,182,1	244,174,1	414,183,1	229,276,1	428,290,1	320,320,1	367,320,1	343,337,1	157,345,1	456,345,1
343,69,1	303,114,1	367,114,1	346,152,1	331,184,1	241,175,1	410,185,1	226,276,1	424,288,1	320,317,1	368,320,1	344,335,1	157,345,1	456,345,1
339,69,1	299,114,1	363,113,1	344,152,1	329,185,1	239,176,1	407,186,1	223,275,1	420,287,1	319,315,1	369,320,1	344,334,1	157,345,1	456,345,1
337,71,1	296,116,1	359,114,1	341,152,1	325,186,1	234,177,1	402,185,1	220,276,1	419,284,1	314,309,1	370,318,1	339,334,1	157,345,1	456,345,1
334,72,1	294,119,1	355,115,1	338,153,1	322,186,1	230,177,1	396,183,1	216,276,1	417,280,1	309,302,1	370,315,1	333,335,1	157,345,1	456,345,1
332,74,1	291,121,1	351,116,1	335,153,1	318,187,1	225,178,1	391,182,1	213,277,1	416,277,1	304,296,1	371,313,1	328,335,1	157,345,1	456,345,1
328,72,1	286,121,1	345,114,1	331,151,1	313,186,1	220,178,1	386,180,1	207,277,1	411,275,1	297,287,1	369,309,1	324,335,1	157,345,1	456,345,1
323,71,1	281,120,1	340,113,1	327,149,1	308,185,1	215,179,1	380,178,1	201,277,1	406,274,1	290,277,1	366,304,1	320,336,1	157,345,1	456,345,1
319,69,1	276,120,1	334,111,1	323,147,1	303,184,1	210,179,1	375,176,1	195,277,1	401,272,1	283,268,1	364,300,1	316,336,1	157,345,1	456,345,1
312,70,1	271,120,1	328,111,1	319,147,1	298,185,1	206,181,1	369,175,1	191,277,1	394,272,1	272,265,1	357,298,1	313,336,1	157,345,1	456,345,1
306,71,1	265,121,1	323,110,1	314,148,1	292,187,1	202,182,1	362,175,1	186,278,1	387,272,1	262,261,1	351,297,1	311,335,1	157,345,1	456,345,1
299,72,1	260,121,1	317,110,1	310,148,1	287,188,1	198,184,1	356,174,1	182,278,1	380,272,1	251,258,1	344,295,1	308,335,1	157,345,1	456,345,1
295,74,1	255,122,1	312,111,1	305,149,1	281,188,1	193,185,1	352,175,1	177,277,1	374,271,1	241,259,1	338,297,1	304,335,1	157,345,1	456,345,1
290,77,1	250,124,1	307,112,1	301,149,1	276,189,1	187,185,1	347,175,1	171,276,1	369,271,1	230,261,1	333,298,1	300,334,1	157,345,1	456,345,1
286,79,1	245,125,1	302,113,1	296,150,1	270,189,1	182,186,1	343,176,1	166,275,1	363,270,1	220,262,1	327,300,1	296,334,1	157,345,1	456,345,1
282,81,1	241,127,1	298,115,1	292,152,1	266,190,1	177,187,1	338,176,1	161,280,1	358,271,1	214,273,1	323,302,1	291,334,1	157,345,1	456,345,1
278,84,1	236,130,1	293,116,1	287,155,1	261,190,1	173,187,1	332,176,1	156,284,1	352,271,1	209,283,1	320,305,1	285,335,1	157,345,1	456,345,1
274,86,1	232,132,1	289,118,1	283,157,1	257,191,1	168,188,1	327,176,1	151,289,1	347,272,1	203,294,1	316,307,1	280,335,1	157,345,1	456,345,1
270,88,1	228,133,1	286,120,1	279,158,1	253,192,1	164,189,1	322,176,1	151,290,1	342,272,1	201,298,1	313,308,1	278,336,1	157,345,1	456,345,1
267,89,1	224,135,1	282,121,1	275,160,1	250,193,1	161,191,1	317,176,1	151,291,1	338,272,1	200,302,1	309,308,1	275,336,1	157,345,1	456,345,1
263,91,1	220,136,1	279,123,1	271,161,1	246,194,1	157,192,1	312,176,1	151,292,1	333,272,1	198,306,1	306,309,1	273,337,1	157,345,1	456,345,1
258,90,1	216,136,1	274,122,1	267,161,1	243,193,1	154,192,1	309,175,1	147,293,1	330,272,1	197,302,1	305,310,1	268,338,1	157,345,1	456,345,1
254,88,1	213,137,1	270,121,1	263,160,1	239,193,1	152,193,1	305,174,1	143,295,1	327,273,1	195,298,1	303,310,1	263,338,1	157,345,1	456,345,1
249,87,1	209,137,1	265,120,1	259,160,1	236,192,1	149,193,1	302,173,1	139,296,1	324,273,1	194,294,1	302,311,1	258,339,1	157,345,1	456,345,1
246,86,1	207,136,1	263,119,1	257,159,1	234,191,1	147,193,1	300,172,1	139,297,1	323,271,1	193,298,1	301,310,1	257,338,1	157,345,1	456,345,1
244,84,1	204,136,1	260,118,1	254,158,1	232,191,1	145,193,1	297,171,1	139,297,1	321,268,1	192,301,1	299,310,1	257,338,1	157,345,1	456,345,1
241,83,1	202,135,1	258,117,1	252,157,1	230,190,1	143,193,1	295,170,1	139,298,1	320,266,1	191,305,1	298,309,1	256,337,1	157,345,1	456,345,1
238,82,1	200,134,1	256,116,1	251,156,1	228,190,1	142,193,1	294,170,1	139,297,1	319,266,1	191,301,1	297,309,1	255,337,1	157,345,1	456,345,1
235,80,1	198,134,1	254,114,1	250,155,1	227,189,1	140,194,1	292,169,1	139,297,1	318,265,1	191,296,1	296,308,1	254,337,1	157,345,1	456,345,1
232,79,1	196,133,1	252,113,1	249,154,1	225,189,1	139,194,1	291,169,1	139,296,1	317,265,1	191,292,1	295,308,1	253,337,1	157,345,1	456,345,1
231,78,1	195,132,1	251,112,1	248,152,1	224,188,1	137,193,1	290,169,1	139,295,1	316,265,1	190,293,1	294,307,1	252,337,1	157,345,1	456,345,1
230,78,1	193,130,1	249,112,1	248,151,1	222,188,1	136,193,1	289,168,1	138,295,1	316,264,1	188,294,1	294,307,1	252,336,1	157,345,1	456,345,1
229,77,1	192,129,1	248,111,1	247,149,1	221,187,1	134,192,1	288,168,1	138,294,1	315,264,1	187,295,1	293,306,1	251,336,1	157,345,1	456,345,1
231,77,1	191,127,1	248,112,1	245,149,1	220,186,1	133,192,1	287,167,1	135,294,1	314,263,1	186,292,1	293,305,1	251,337,1	157,345,1	456,345,1
232,76,1	191,126,1	249,114,1	243,149,1	219,186,1	132,191,1	286,167,1	133,293,1	314,263,1	185,288,1	294,305,1	250,337,1	157,345,1	456,345,1
234,76,1	190,124,1	249,115,1	241,149,1	218,185,1	131,191,1	285,166,1	130,293,1	313,262,1	184,285,1	294,304,1	250,338,1	157,345,1	456,345,1
235,77,1	189,124,1	249,116,1	240,151,1	217,184,1	130,190,1	285,167,1	131,293,1	313,263,1	187,287,1	293,303,1	249,337,1	157,345,1	456,345,1
237,79,1	189,125,1	250,116,1	238,152,1	217,184,1	129,190,1	284,167,1	132,292,1	313,264,1	190,290,1	293,301,1	249,336,1	157,345,1	456,345,1
238,80,1	188,125,1	250,117,1	237,154,1	216,183,1	128,189,1	284,168,1	133,292,1	313,265,1	193,292,1	292,300,1	248,335,1	157,345,1	456,345,1
237,79,1	188,124,1	250,117,1	237,153,1	216,182,1	128,188,1	285,169,1	132,292,1	313,265,1	195,291,1	292,299,1	249,335,1	157,345,1	456,345,1
237,78,1	188,124,1	250,117,1	236,153,1	216,181,1	127,188,1	287,170,1	132,291,1	312,265,1	196,291,1	291,299,1	249,335,1	157,345,1	456,345,1
236,77,1	188,123,1	250,117,1	236,152,1	216,180,1	127,187,1	288,171,1	131,291,1	312,265,1	198,290,1	291,298,1	250,335,1	157,345,1	456,345,1
236,77,1	188,123,1	250,118,1	236,152,1	216,180,1	127,187,1	288,171,1	131,291,1	312,265,1	199,292,1	290,301,1	249,335,1	157,345,1	456,345,1
236,77,1	188,123,1	250,118,1	236,153,1	217,180,1	127,186,1	288,172,1	131,291,1	312,266,1	200,293,1	289,303,1	249,336,1	157,345,1	456,345,1
236,77,1	188,123,1	250,119,1	236,153,1	217,180,1	127,186,1	288,172,1	131,291,1	312,266,1	201,295,1	288,306,1	248,336,1	157,345,1	456,345,1
236,77,1	188,123,1	250,118,1	236,153,1	217,180,1	127,186,1	288,172,1	131,291,1	312,266,1	201,295,1	287,306,1	248,336,1	157,345,1	456,345,1
236,77,1	188,122,1	250,118,1	236,152,1	217,180,1	127,185,1	288,172,1	130,290,1	311,266,1	201,295,1	287,305,1	247,335,1	157,345,1	456,345,1
236,77,1	188,122,1	250,117,1	236,152,1	217,180,1	127,185,1	288,172,1	130,290,1	311,266,1	201,295,1	286,305,1	247,335,1	157,345,1	456,345,1
236,77,1	188,122,1	251,117,1	238,152,1	217,180,1	127,185,1	288,172,1	130,290,1	311,266,1	201,295,1	285,305,1	248,335,1	157,345,1	456,345,1
236,76,1	189,122,1	251,116,1	239,152,1	216,181,1	126,184,1	288,172,1	129,289,1	310,266,1	201,295,1	285,306,1	248,336,1	157,345,1	456,345,1
236,76,1	189,122,1	252,116,1	241,152,1	216,181,1	126,184,1	288,172,1	129,289,1	310,266,1	201,295,1	284,306,1	249,336,1	157,345,1	456,345,1
236,76,1	189,122,1	252,116,1	241,152,1	217,182,1	126,184,1	288,172,1	129,288,1	310,266,1	202,295,1	284,306,1	248,336,1	157,345,1	456,345,1
235,75,1	190,123,1	253,115,1	240,153,1	219,182,1	126,183,1	288,172,1	128,288,1	310,266,1	202,294,1	283,305,1	246,336,1	157,345,1	456,345,1
235,75,1	190,123,1	253,115,1	240,153,1	220,183,1	126,183,1	288,172,1	128,287,1	310,266,1	203,294,1	283,305,1	245,336,1	157,345,1	456,345,1
236,76,1	191,124,1	253,116,1	241,153,1	220,183,1	128,183,1	289,172,1	127,285,1	313,267,1	203,283,1	289,294,1	245,336,1	157,345,1	456,345,1
236,76,1	191,124,1	254,118,1	243,153,1	221,183,1	129,184,1	290,173,1	125,283,1	315,268,1	202,273,1	294,283,1	245,337,1	157,345,1	456,345,1
237,77,1	192,125,1	254,119,1	244,153,1	221,183,1	131,184,1	291,173,1	124,281,1	318,269,1	202,262,1	300,272,1	245,337,1	157,345,1	456,345,1
239,79,1	193,126,1	255,120,1	245,154,1	222,184,1	132,184,1	292,173,1	124,280,1	319,269,1	199,259,1	306,267,1	244,338,1	157,345,1	456,345,1
240,81,1	195,127,1	257,121,1	247,156,1	223,184,1	132,183,1	294,174,1	125,279,1	320,268,1	197,257,1	312,261,1	244,338,1	157,345,1	456,345,1
242,83,1	196,128,1	258,122,1	248,157,1	224,185,1	133,183,1	295,174,1	125,278,1	321,268,1	194,254,1	318,256,1	243,339,1	157,345,1	456,345,1
243,81,1	198,127,1	260,121,1	250,156,1	226,184,1	137,183,1	298,175,1	127,277,1	324,273,1	196,259,1	318,262,1	246,338,1	157,345,1	456,345,1
244,80,1	199,126,1	261,119,1	251,156,1	229,184,1	140,183,1	300,177,1	129,277,1	328,278,1	199,264,1	319,268,1	248,336,1	157,345,1	456,345,1
245,78,1	201,125,1	263,118,1	253,155,1	231,183,1	144,183,1	303,178,1	131,276,1	331,283,1	201,269,1	319,274,1	251,335,1	157,345,1	456,345,1
250,78,1	206,125,1	266,117,1	256,153,1	234,182,1	146,182,1	306,178,1	134,278,1	334,280,1	209,274,1	317,284,1	253,335,1	157,345,1	456,345,1
254,79,1	210,124,1	269,116,1	259,152,1	237,180,1	149,181,1	310,179,1	137,280,1	336,277,1	218,280,1	316,294,1	255,336,1	157,345,1	456,345,1
259,79,1	215,124,1	272,115,1	262,150,1	240,179,1	151,180,1	313,179,1	140,282,1	339,274,1	226,285,1	314,304,1	257,336,1	157,345,1	456,345,1
263,78,1	219,123,1	276,114,1	267,149,1	245,179,1	155,180,1	318,179,1	140,282,1	343,276,1	231,293,1	313,311,1	257,335,1	157,345,1	456,345,1
267,76,1	223,122,1	281,112,1	271,149,1	251,180,1	160,179,1	323,180,1	140,282,1	346,279,1	237,302,1	313,317,1	256,333,1	157,345,1	456,345,1
271,75,1	227,121,1	285,111,1	276,148,1	256,180,1	164,179,1	328,180,1	140,282,1	350,281,1	242,310,1	312,324,1	256,332,1	157,345,1	456,345,1
277,74,1	232,120,1	290,111,1	280,147,1	261,178,1	168,177,1	333,178,1	147,281,1	355,281,1	248,315,1	312,324,1	266,333,1	157,345,1	456,345,1
282,73,1	237,118,1	295,112,1	285,147,1	265,177,1	173,176,1	338,177,1	153,279,1	360,280,1	255,321,1	312,325,1	275,335,1	157,345,1	456,345,1
288,72,1	242,117,1	300,112,1	289,146,1	270,175,1	177,174,1	343,175,1	160,278,1	365,280,1	261,326,1	312,325,1	285,336,1	157,345,1	456,345,1
293,72,1	248,118,1	306,113,1	295,147,1	275,176,1	183,175,1	348,175,1	167,281,1	371,280,1	261,326,1	317,322,1	289,336,1	157,345,1	456,345,1
299,73,1	253,118,1	311,115,1	300,147,1	279,178,1	188,175,1	353,175,1	175,284,1	377,279,1	261,326,1	323,320,1	292,336,1	157,345,1	456,345,1
304,73,1	259,119,1	317,116,1	306,148,1	284,179,1	194,176,1	358,175,1	182,287,1	383,279,1	261,326,1	328,317,1	296,336,1	157,345,1	456,345,1
309,74,1	264,119,1	322,117,1	310,149,1	289,179,1	199,176,1	364,175,1	185,287,1	389,279,1	261,326,1	336,317,1	299,336,1	157,345,1	456,345,1
315,75,1	269,120,1	328,117,1	315,149,1	294,179,1	203,175,1	369,175,1	188,286,1	394,280,1	261,325,1	343,316,1	303,336,1	157,345,1	456,345,1
320,76,1	274,120,1	333,118,1	319,150,1	299,179,1	208,175,1	375,175,1	191,286,1	400,280,1	261,325,1	351,316,1	306,336,1	157,345,1	456,345,1
325,75,1	279,120,1	337,116,1	324,149,1	303,179,1	212,174,1	380,175,1	194,285,1	404,281,1	261,325,1	355,316,1	309,336,1	157,345,1	456,345,1
329,74,1	283,119,1	342,114,1	329,148,1	308,178,1	216,174,1	384,175,1	198,285,1	409,281,1	261,324,1	359,317,1	312,335,1	157,345,1	456,345,1
334,73,1	288,119,1	346,112,1	334,147,1	312,178,1	220,173,1	389,175,1	201,284,1	413,282,1	261,324,1	363,317,1	315,335,1	157,345,1	456,345,1
337,73,1	291,119,1	350,112,1	338,147,1	316,177,1	224,172,1	392,175,1	203,283,1	416,282,1	261,324,1	363,317,1	317,334,1	157,345,1	456,345,1
340,72,1	295,118,1	353,113,1	342,146,1	319,177,1	227,172,1	396,176,1	205,282,1	418,283,1	260,324,1	362,317,1	318,334,1	157,345,1	456,345,1
343,72,1	298,118,1	357,113,1	346,146,1	323,176,1	231,171,1	399,176,1	207,281,1	421,283,1	260,324,1	362,317,1	320,333,1	157,345,1	456,345,1
345,72,1	300,118,1	359,113,1	348,146,1	325,176,1	233,171,1	401,176,1	209,281,1	423,283,1	260,324,1	363,317,1	322,334,1	157,345,1	456,345,1
348,73,1	303,117,1	362,114,1	349,147,1	328,175,1	236,170,1	404,176,1	210,280,1	425,283,1	259,323,1	363,316,1	324,334,1	157,345,1	456,345,1
350,73,1	305,117,1	364,114,1	351,147,1	330,175,1	238,170,1	406,176,1	212,280,1	427,283,1	259,323,1	364,316,1	326,335,1	157,345,1	456,345,1
351,72,1	307,117,1	367,114,1	352,147,1	332,175,1	240,170,1	408,176,1	213,280,1	428,283,1	259,323,1	364,316,1	328,335,1	157,345,1	456,345,1
353,72,1	308,117,1	370,113,1	354,148,1	333,174,1	241,169,1	410,176,1	215,279,1	429,284,1	258,323,1	364,316,1	331,336,1	157,345,1	456,345,1
354,71,1	310,117,1	373,113,1	355,148,1	335,174,1	243,169,1	412,176,1	216,279,1	430,284,1	258,323,1	364,316,1	333,336,1	157,345,1	456,345,1
355,71,1	311,117,1	374,114,1	356,148,1	336,174,1	244,168,1	414,177,1	217,278,1	431,284,1	258,323,1	364,316,1	334,336,1	157,345,1	456,345,1
356,71,1	313,116,1	375,114,1	358,149,1	338,173,1	245,168,1	417,177,1	217,278,1	431,284,1	258,322,1	364,316,1	334,335,1	157,345,1	456,345,1
357,71,1	314,116,1	376,115,1	359,149,1	339,173,1	246,167,1	419,178,1	218,277,1	432,284,1	258,322,1	364,316,1	335,335,1	157,345,1	456,345,1
360,71,1	315,116,1	377,115,1	360,149,1	340,175,1	247,167,1	420,178,1	218,276,1	432,284,1	258,322,1	367,318,1	336,335,1	157,345,1	456,345,1
362,72,1	315,116,1	379,114,1	362,150,1	342,176,1	248,166,1	421,179,1	219,276,1	433,283,1	258,322,1	369,319,1	336,334,1	157,345,1	456,345,1
365,72,1	316,116,1	380,114,1	363,150,1	343,178,1	249,166,1	422,179,1	219,275,1	433,283,1	258,322,1	372,321,1	337,334,1	157,345,1	456,345,1
363,71,1	315,116,1	380,113,1	362,149,1	344,179,1	250,167,1	424,181,1	219,272,1	438,281,1	257,313,1	380,312,1	340,334,1	157,345,1	456,345,1
362,71,1	315,115,1	380,113,1	362,149,1	346,180,1	252,169,1	426,182,1	219,270,1	444,278,1	257,304,1	387,302,1	343,335,1	157,345,1	456,345,1
360,70,1	314,115,1	380,112,1	361,148,1	347,181,1	253,170,1	428,184,1	219,267,1	449,276,1	256,295,1	395,293,1	346,335,1	157,345,1	456,345,1
355,70,1	312,114,1	378,111,1	357,148,1	347,180,1	253,169,1	429,183,1	220,264,1	451,273,1	252,277,1	406,276,1	346,335,1	157,345,1	456,345,1
351,69,1	311,112,1	376,109,1	354,147,1	348,180,1	254,168,1	430,183,1	222,262,1	453,271,1	248,258,1	417,260,1	346,334,1	157,345,1	456,345,1
346,69,1	309,111,1	374,108,1	350,147,1	348,179,1	254,167,1	431,182,1	223,259,1	455,268,1	244,240,1	428,243,1	346,334,1	157,345,1	456,345,1
343,70,1	309,114,1	373,110,1	347,149,1	348,179,1	254,166,1	431,181,1	223,255,1	455,266,1	237,228,1	436,234,1	346,335,1	157,345,1	456,345,1
341,72,1	310,117,1	373,113,1	345,150,1	348,179,1	255,166,1	432,181,1	223,252,1	456,264,1	230,216,1	444,224,1	347,335,1	157,345,1	456,345,1
338,73,1	310,120,1	372,115,1	342,152,1	348,179,1	255,165,1	432,180,1	223,248,1	456,262,1	223,204,1	452,215,1	347,336,1	157,345,1	456,345,1
338,74,1	310,120,1	371,116,1	339,153,1	348,179,1	257,166,1	432,180,1	223,249,1	456,263,1	217,213,1	454,222,1	346,336,1	157,345,1	456,345,1
338,75,1	309,121,1	371,116,1	337,153,1	347,180,1	258,166,1	433,179,1	224,250,1	456,264,1	212,222,1	456,229,1	345,335,1	157,345,1	456,345,1
338,76,1	309,121,1	370,117,1	334,154,1	347,180,1	260,167,1	433,179,1	224,251,1	456,265,1	206,231,1	458,236,1	344,335,1	157,345,1	456,345,1
337,75,1	309,119,1	370,117,1	333,152,1	347,180,1	260,167,1	433,179,1	223,249,1	459,263,1	197,248,1	460,256,1	344,335,1	157,345,1	456,345,1
337,74,1	310,116,1	370,117,1	332,150,1	347,179,1	261,167,1	433,180,1	222,248,1	463,260,1	188,265,1	462,275,1	344,335,1	157,345,1	456,345,1
336,73,1	310,114,1	370,117,1	331,148,1	347,179,1	261,167,1	433,180,1	221,246,1	466,258,1	179,282,1	464,295,1	344,335,1	157,345,1	456,345,1
337,73,1	311,115,1	371,117,1	332,148,1	348,180,1	262,167,1	433,180,1	221,250,1	466,262,1	175,295,1	462,303,1	344,335,1	157,345,1	456,345,1
338,73,1	312,115,1	372,117,1	333,147,1	348,182,1	262,167,1	433,181,1	221,253,1	465,266,1	171,309,1	459,312,1	344,335,1	157,345,1	456,345,1
339,73,1	313,116,1	373,117,1	334,147,1	349,183,1	263,167,1	433,181,1	221,257,1	465,270,1	167,322,1	457,320,1	344,335,1	157,345,1	456,345,1
