# Supplementary material for: Create your own stimulus: Manipulating movements according to social categories
Source: PLoS One. 2017 Mar 24;12(3):e0174422. doi: 10.1371/journal.pone.0174422 (PMC5365127; doi:10.1371/journal.pone.0174422)
Supplement: S2 Dataset — Program runs under windows (read me file with instructions is contained in the zip-file). Dataset also contains sample of the core procedures used for stimulus creation and information on the single steps of stimulus preparation. (ZIP) [file pone.0174422.s002.zip › S2 Dataset/StimulusPreparation/FI_3_max_horizontal.txt]

HalsHandRe_X	HandLiHals	Hals	HalsHandRechts_motiononly	HandLiHals_motiononly	Hals_motiononly	Summed_Horizontal	Summed_Horizontal_MaxSumAmplitudes
51	18	292	0	0	0	0	0
48	19	310	3	1	18	22	0
43	20	330	8	2	38	48	0
40	19	344	11	1	52	64	0
38	23	354	13	4	62	79	0
37	25	357	14	6	65	85	0
37	24	355	0	1	2	3	0
38	24	351	1	0	6	7	0
39	23	346	2	2	11	15	0
49	27	340	12	4	17	33	0
84	54	338	47	31	19	97	0
108	62	331	71	39	26	136	0
104	73	324	4	50	33	87	0
107	70	315	3	3	42	48	0
118	64	312	14	9	45	68	0
100	21	301	18	52	56	126	0
57	-17	292	61	90	65	216	0
55	-24	284	63	97	73	233	0
58	-23	277	3	1	80	84	0
65	-28	270	10	5	87	102	0
70	-29	269	15	6	88	109	0
69	-26	272	1	3	3	7	0
62	-19	280	8	10	11	29	0
56	-14	290	14	15	21	50	0
50	-10	301	20	19	32	71	0
50	-13	311	0	3	42	45	0
52	-9	319	2	4	50	56	0
49	-7	326	3	6	57	66	0
49	-7	332	0	0	63	63	0
50	-9	336	1	2	67	70	0
52	-10	339	3	3	70	76	0
57	-10	342	8	0	73	81	0
55	-10	344	2	0	75	77	0
44	-6	351	13	4	82	99	0
49	-5	352	5	5	83	93	0
48	-4	352	1	6	0	7	0
45	-11	350	4	7	2	13	0
43	-5	347	6	6	5	17	0
55	9	343	12	20	9	41	0
85	44	340	42	55	12	109	0
101	70	331	58	81	21	160	0
84	68	321	17	2	31	50	0
79	69	310	22	1	42	65	0
80	65	298	1	4	54	59	0
71	47	289	9	22	63	94	0
67	36	282	13	33	70	116	0
81	40	281	14	4	71	89	0
88	47	282	21	11	1	33	0
98	50	286	31	14	5	50	0
108	38	301	41	12	20	73	0
94	10	303	14	40	22	76	0
69	-3	312	39	53	31	123	0
46	-8	318	62	58	37	157	0
40	-2	321	68	6	40	114	0
36	5	325	72	13	44	129	0
33	10	328	75	18	47	140	0
30	12	330	78	20	49	147	0
29	13	331	79	21	50	150	0
29	13	330	0	0	1	1	0
29	13	329	0	0	2	2	0
29	13	328	0	0	3	3	0
31	12	327	2	1	4	7	0
28	15	329	3	3	2	8	0
30	14	327	2	1	2	5	0
30	13	326	0	2	3	5	0
32	6	325	2	9	4	15	0
42	7	324	12	1	5	18	0
63	26	329	33	20	5	58	0
82	45	330	54	39	6	99	0
78	45	330	4	0	0	4	0
63	43	331	19	2	1	22	0
62	52	332	20	9	8	37	0
57	43	332	25	9	0	34	0
37	28	339	45	24	7	76	0
28	17	341	54	35	9	98	0
27	18	344	55	1	12	68	0
25	21	347	57	4	15	76	0
23	23	350	59	6	18	83	0
22	24	351	60	7	27	94	0
21	25	351	61	8	0	69	0
20	26	351	62	9	0	71	0
20	25	349	0	1	2	3	0
21	22	345	1	4	6	11	0
30	15	336	10	11	15	36	1
40	10	329	20	16	22	58	1
53	14	318	33	4	33	70	1
61	20	303	41	10	48	99	1
57	36	287	4	26	64	94	1
57	50	270	0	40	81	121	1
59	54	257	2	44	94	140	1
60	48	246	3	6	105	114	1
66	42	236	9	12	115	136	1
68	39	230	11	15	121	147	1
70	34	225	13	20	126	159	1
72	34	221	15	0	130	145	1
76	34	218	19	0	133	152	1
76	23	216	0	11	135	146	1
75	18	216	1	16	0	17	1
71	16	217	5	38	1	44	1
69	16	217	7	0	0	7	1
68	15	216	8	39	1	48	1
63	17	220	13	2	4	19	1
79	19	221	16	4	5	25	1
94	30	224	31	15	8	54	1
88	30	231	6	0	15	21	1
74	14	240	20	16	24	60	1
56	14	256	38	0	40	78	1
42	9	270	52	21	54	127	1
44	23	284	2	14	68	84	1
52	38	299	10	29	83	122	1
51	51	312	1	42	96	139	1
39	63	323	13	54	107	174	1
34	71	330	18	62	114	194	1
29	77	335	23	68	119	210	1
25	81	339	27	72	123	222	1
29	85	343	4	76	127	207	1
48	91	347	23	82	131	236	1
80	104	348	55	95	132	282	1
104	125	348	79	116	0	195	1
111	141	347	86	132	1	219	1
117	168	347	92	159	0	251	1
108	182	349	9	173	2	184	1
102	177	349	15	5	0	20	0
102	176	348	0	6	1	7	0
103	173	345	1	9	4	14	0
