# Supplementary material for: Create your own stimulus: Manipulating movements according to social categories
Source: PLoS One. 2017 Mar 24;12(3):e0174422. doi: 10.1371/journal.pone.0174422 (PMC5365127; doi:10.1371/journal.pone.0174422)
Supplement: S2 Dataset — Program runs under windows (read me file with instructions is contained in the zip-file). Dataset also contains sample of the core procedures used for stimulus creation and information on the single steps of stimulus preparation. (ZIP) [file pone.0174422.s002.zip › S2 Dataset/StimulusPreparation/FI_3_max_vertical.txt]

PultHandli_Y	PultHandre_Y	PultHals_Y	PultHandli_Y_motiononly	PultHandre_Y_motiononly	PultHals_Y_motiononly	Summed_Vertical	Summed_Vertical_MaxSumme
58	54	159	0	0	0	0	0
55	54	159	3	0	0	3	0
51	47	157	7	7	2	16	0
49	45	157	9	9	0	18	0
50	44	158	1	10	1	12	0
61	52	160	12	8	3	23	0
52	42	161	9	10	4	23	0
51	41	163	10	11	6	27	0
54	44	164	3	3	7	13	0
80	76	164	29	35	0	64	0
99	96	161	48	55	3	106	0
84	81	161	15	15	0	30	0
112	113	162	28	32	1	61	0
139	141	161	55	60	1	116	0
136	127	155	3	14	7	24	0
95	87	154	44	54	8	106	0
77	61	159	62	80	5	147	0
54	41	163	85	100	9	194	0
44	36	166	95	105	12	212	0
42	33	165	97	108	1	206	0
45	37	165	3	4	0	7	0
47	39	166	5	6	1	12	0
48	37	166	6	2	0	8	0
49	38	167	7	1	1	9	0
51	37	170	9	1	4	14	0
52	44	172	10	7	6	23	0
60	53	175	18	16	10	44	0
58	52	173	2	1	2	5	0
58	49	175	0	4	2	6	0
61	52	178	3	3	5	11	0
62	52	179	4	0	6	10	0
64	53	180	6	4	7	17	0
65	51	181	7	2	8	17	0
61	51	177	4	0	4	8	0
61	51	177	0	0	0	0	0
61	48	178	0	3	1	4	0
56	45	178	5	6	0	11	0
55	42	178	10	11	0	21	1
70	64	181	15	22	4	41	1
102	112	181	47	70	0	117	1
113	110	180	58	2	1	61	1
109	97	177	4	15	4	23	1
128	117	176	19	20	5	44	1
123	113	175	5	4	6	15	1
108	100	167	20	17	14	51	1
117	120	164	9	20	17	46	1
132	141	161	24	41	20	85	1
144	158	155	36	58	26	120	1
145	156	154	37	2	27	66	1
128	132	148	17	26	33	76	1
105	106	156	40	52	8	100	1
72	61	155	73	97	1	171	1
40	34	157	105	124	2	231	1
25	19	158	120	139	3	262	1
21	18	157	124	140	1	265	1
19	17	159	126	141	2	269	1
20	18	160	1	1	3	5	1
21	19	161	2	2	4	8	1
22	20	162	3	3	5	11	1
23	21	162	4	4	0	8	1
24	20	162	5	1	0	6	1
25	21	163	6	1	6	13	1
25	22	161	0	2	2	4	1
26	23	161	1	3	0	4	1
28	23	161	9	0	0	9	1
23	21	161	5	2	0	7	1
51	41	162	28	20	1	49	1
97	86	161	74	65	1	140	1
113	95	161	90	74	0	164	1
72	59	160	41	36	2	79	1
86	71	161	14	12	1	27	1
90	58	162	18	13	2	33	1
62	46	161	28	25	1	54	1
45	37	162	45	34	1	80	1
29	26	163	61	45	2	108	1
20	20	163	70	51	0	121	1
20	20	164	0	0	3	3	0
22	21	163	2	1	1	4	0
23	22	162	3	2	2	7	0
24	23	159	4	3	5	12	0
25	24	159	5	4	0	9	0
25	24	161	0	0	2	2	0
25	25	162	0	5	3	8	0
23	25	164	2	0	5	7	0
30	25	160	7	0	4	11	0
49	32	158	26	7	6	39	0
77	45	161	54	20	3	77	0
87	50	157	64	30	4	98	0
83	45	156	4	5	5	14	0
51	38	154	36	12	7	55	0
39	36	151	48	14	10	72	0
51	34	153	12	16	2	30	0
40	36	155	11	2	4	17	0
53	37	156	13	3	5	21	0
50	39	158	3	5	7	15	0
60	41	160	10	7	9	26	0
53	45	162	7	11	11	29	0
55	47	165	2	13	14	29	0
50	39	165	5	8	0	13	0
50	40	165	0	1	0	1	0
50	39	164	0	1	1	2	0
51	40	162	1	1	3	5	0
83	73	162	33	34	0	67	0
91	89	160	41	50	5	96	0
76	71	162	15	18	2	35	0
60	41	166	31	48	6	85	0
35	21	165	56	68	1	125	0
19	20	170	72	69	5	146	0
19	28	166	0	8	4	12	0
20	29	166	1	9	0	10	0
21	28	167	2	1	1	4	0
21	28	169	0	0	3	3	0
22	29	170	3	1	4	8	0
22	29	171	0	0	5	5	0
23	29	172	4	0	6	10	0
23	24	167	0	5	5	10	0
50	52	164	27	28	8	63	0
105	102	166	82	78	2	162	0
141	130	166	122	106	0	228	0
114	109	165	27	21	1	49	0
63	50	166	78	80	1	159	0
23	25	162	118	105	4	227	0
7	16	162	134	114	0	248	0
6	13	162	135	117	0	252	0
6	12	161	0	118	1	119	0
