# Supplementary material for: Create your own stimulus: Manipulating movements according to social categories
Source: PLoS One. 2017 Mar 24;12(3):e0174422. doi: 10.1371/journal.pone.0174422 (PMC5365127; doi:10.1371/journal.pone.0174422)
Supplement: S2 Dataset — Program runs under windows (read me file with instructions is contained in the zip-file). Dataset also contains sample of the core procedures used for stimulus creation and information on the single steps of stimulus preparation. (ZIP) [file pone.0174422.s002.zip › S2 Dataset/StimulusPreparation/FI_3_raw.txt]

Stirn	Ohr links	Ohr rechts	Kinn	Hals	Schulter links	Schulter rechts	Ellbogen links	Ellbogen rechts	Hand links	Hand rechts	Schwerpunkt	Pult links	Pult rechts	AufloesX	AufloesY	Frame
353,55,1	326,108,1	386,98,1	362,131,1	363,169,1	277,165,1	447,160,1	263,261,1	464,250,1	346,268,1	413,272,1	370,314,1	231,325,1	524,325,1	768	432	0
377,58,1	346,108,1	406,95,1	383,134,1	381,169,1	295,163,1	465,160,1	282,260,1	479,250,1	362,271,1	428,272,1	385,315,1	231,325,1	524,325,1	768	432	3
397,59,1	365,109,1	425,96,1	401,135,1	400,171,1	313,162,1	482,162,1	300,260,1	494,253,1	381,275,1	442,279,1	402,314,1	231,325,1	524,325,1	768	432	6
412,56,1	380,107,1	440,94,1	416,132,1	414,171,1	328,160,1	497,163,1	314,259,1	514,259,1	395,277,1	453,281,1	418,314,1	231,325,1	524,325,1	768	432	9
425,59,1	391,106,1	452,98,1	427,133,1	424,170,1	337,161,1	504,165,1	314,259,1	524,259,1	401,276,1	461,282,1	425,315,1	231,325,1	524,325,1	768	432	12
433,56,1	396,102,1	458,96,1	432,129,1	427,168,1	340,157,1	507,165,1	318,254,1	524,258,1	402,265,1	463,274,1	425,315,1	231,325,1	524,325,1	768	432	15
435,55,1	396,100,1	458,96,1	433,130,1	425,167,1	338,156,1	505,166,1	318,254,1	525,261,1	401,274,1	461,284,1	419,315,1	231,325,1	524,325,1	768	432	18
432,51,1	392,97,1	454,93,1	430,126,1	421,165,1	334,155,1	502,164,1	312,253,1	525,260,1	397,275,1	458,285,1	416,314,1	231,325,1	524,325,1	768	432	21
428,51,1	387,97,1	449,92,1	427,125,1	416,164,1	329,156,1	497,163,1	309,253,1	525,259,1	393,272,1	454,282,1	417,314,1	231,325,1	524,325,1	768	432	24
424,52,1	382,98,1	443,93,1	425,128,1	410,164,1	323,155,1	491,162,1	309,247,1	517,254,1	384,247,1	458,251,1	417,314,1	231,325,1	524,325,1	768	432	27
418,57,1	380,104,1	437,97,1	420,133,1	408,167,1	320,157,1	485,162,1	297,244,1	508,255,1	355,228,1	490,231,1	414,314,1	231,325,1	524,325,1	768	432	30
408,54,1	367,101,1	428,94,1	411,133,1	401,167,1	313,158,1	480,164,1	288,246,1	508,256,1	341,243,1	507,246,1	402,315,1	231,325,1	524,325,1	768	432	33
404,51,1	365,103,1	422,91,1	405,128,1	394,166,1	305,158,1	473,162,1	279,240,1	496,262,1	323,215,1	496,214,1	405,315,1	231,325,1	524,325,1	768	432	36
397,56,1	359,105,1	419,95,1	400,132,1	386,167,1	297,162,1	464,161,1	272,238,1	489,257,1	317,189,1	490,187,1	400,314,1	231,325,1	524,325,1	768	432	39
394,61,1	353,110,1	413,102,1	394,140,1	383,173,1	296,162,1	457,163,1	273,242,1	481,264,1	320,192,1	498,201,1	394,314,1	231,325,1	524,325,1	768	432	42
381,60,1	344,109,1	405,103,1	386,140,1	372,174,1	292,161,1	450,166,1	276,242,1	480,253,1	351,232,1	470,240,1	382,315,1	231,325,1	524,325,1	768	432	45
374,58,1	338,104,1	396,98,1	380,133,1	363,169,1	284,159,1	439,162,1	275,246,1	468,238,1	380,250,1	419,265,1	381,315,1	231,325,1	524,325,1	768	432	48
375,57,1	330,101,1	386,95,1	373,129,1	355,165,1	275,161,1	428,161,1	271,252,1	455,247,1	379,272,1	409,285,1	375,315,1	231,325,1	524,325,1	768	432	51
370,59,1	322,100,1	378,98,1	363,131,1	348,162,1	265,164,1	419,156,1	261,264,1	444,247,1	371,282,1	405,290,1	375,315,1	231,325,1	524,325,1	768	432	54
365,62,1	316,102,1	371,97,1	357,133,1	342,163,1	259,167,1	412,154,1	260,271,1	439,247,1	369,284,1	405,293,1	373,314,1	231,325,1	524,325,1	768	432	57
359,60,1	314,103,1	370,97,1	360,133,1	341,163,1	259,166,1	411,152,1	259,269,1	441,243,1	369,281,1	409,289,1	373,314,1	231,325,1	524,325,1	768	432	60
364,61,1	317,103,1	374,98,1	363,133,1	344,162,1	262,165,1	415,153,1	259,268,1	440,247,1	369,279,1	411,287,1	369,310,1	231,325,1	524,325,1	768	432	63
371,60,1	325,103,1	382,97,1	368,132,1	351,162,1	268,163,1	423,154,1	267,266,1	446,252,1	370,278,1	412,289,1	378,312,1	231,325,1	524,325,1	768	432	66
380,58,1	336,101,1	394,95,1	383,130,1	361,161,1	277,159,1	433,154,1	272,262,1	454,251,1	375,277,1	416,288,1	382,314,1	231,325,1	524,325,1	768	432	69
389,56,1	347,99,1	405,92,1	394,129,1	372,159,1	287,155,1	444,153,1	280,258,1	466,253,1	382,275,1	421,289,1	390,315,1	231,325,1	524,325,1	768	432	72
401,54,1	357,97,1	415,89,1	403,128,1	382,157,1	295,157,1	454,152,1	288,255,1	475,252,1	394,274,1	431,282,1	401,314,1	231,325,1	524,325,1	768	432	75
409,51,1	365,95,1	423,87,1	411,125,1	390,154,1	303,153,1	462,150,1	294,250,1	486,250,1	398,266,1	440,273,1	403,314,1	231,325,1	524,325,1	768	432	78
419,54,1	374,96,1	432,89,1	422,129,1	396,156,1	309,152,1	468,150,1	300,249,1	488,250,1	403,268,1	444,274,1	404,314,1	231,325,1	524,325,1	768	432	81
421,49,1	378,93,1	439,90,1	428,124,1	402,154,1	315,150,1	474,149,1	305,248,1	495,251,1	409,268,1	450,277,1	409,313,1	231,325,1	524,325,1	768	432	84
426,49,1	381,90,1	442,86,1	428,121,1	406,151,1	320,148,1	480,150,1	310,246,1	499,247,1	415,265,1	455,274,1	420,314,1	231,325,1	524,325,1	768	432	87
432,48,1	385,88,1	446,86,1	433,122,1	409,150,1	323,148,1	483,149,1	314,246,1	502,247,1	419,264,1	460,274,1	424,314,1	231,325,1	524,325,1	768	432	90
434,47,1	388,88,1	449,84,1	438,120,1	412,149,1	326,147,1	485,148,1	317,245,1	503,245,1	422,262,1	468,273,1	427,314,1	231,325,1	524,325,1	768	432	93
435,46,1	390,88,1	450,86,1	439,119,1	414,148,1	328,147,1	487,147,1	319,244,1	505,245,1	424,261,1	468,275,1	431,313,1	231,325,1	524,325,1	768	432	96
439,50,1	395,97,1	453,87,1	443,124,1	421,152,1	329,147,1	489,147,1	320,244,1	506,243,1	427,265,1	464,275,1	431,311,1	231,325,1	524,325,1	768	432	99
440,51,1	396,98,1	454,89,1	443,123,1	422,152,1	329,146,1	490,147,1	320,243,1	506,249,1	427,265,1	470,275,1	430,310,1	231,325,1	524,325,1	768	432	102
438,49,1	395,97,1	455,87,1	444,121,1	422,151,1	329,145,1	490,147,1	319,242,1	505,248,1	426,265,1	469,278,1	428,310,1	231,325,1	524,325,1	768	432	105
436,50,1	393,97,1	453,88,1	443,121,1	420,151,1	327,144,1	489,147,1	316,241,1	506,248,1	431,270,1	464,281,1	424,308,1	231,325,1	524,325,1	768	432	108
431,49,1	390,97,1	450,88,1	440,121,1	417,151,1	329,148,1	486,148,1	318,248,1	500,251,1	422,271,1	459,284,1	424,314,1	231,325,1	524,325,1	768	432	111
427,49,1	387,97,1	444,87,1	432,122,1	413,148,1	329,147,1	482,148,1	310,244,1	509,255,1	404,256,1	467,262,1	424,316,1	231,325,1	524,325,1	768	432	114
412,51,1	376,96,1	437,88,1	416,123,1	410,148,1	321,146,1	477,147,1	300,235,1	491,257,1	367,225,1	493,215,1	418,314,1	231,325,1	524,325,1	768	432	117
403,51,1	368,96,1	429,92,1	407,122,1	401,149,1	312,147,1	470,149,1	288,234,1	478,255,1	333,214,1	500,217,1	408,314,1	231,325,1	524,325,1	768	432	120
403,49,1	364,96,1	422,85,1	409,119,1	392,152,1	302,148,1	460,151,1	274,232,1	475,266,1	325,218,1	474,230,1	398,314,1	231,325,1	524,325,1	768	432	123
395,50,1	354,97,1	412,83,1	401,123,1	381,153,1	291,148,1	453,154,1	265,232,1	470,263,1	313,200,1	458,210,1	392,314,1	231,325,1	524,325,1	768	432	126
384,51,1	343,99,1	400,84,1	392,126,1	369,154,1	279,150,1	440,153,1	257,234,1	466,258,1	305,205,1	447,214,1	384,314,1	231,325,1	524,325,1	768	432	129
370,52,1	330,102,1	390,91,1	380,128,1	360,161,1	269,155,1	428,154,1	253,239,1	456,260,1	314,219,1	430,227,1	379,314,1	231,325,1	524,325,1	768	432	132
359,53,1	322,107,1	381,92,1	372,132,1	353,164,1	263,161,1	420,153,1	250,243,1	452,245,1	318,210,1	419,207,1	379,314,1	231,325,1	524,325,1	768	432	135
354,52,1	319,106,1	378,90,1	372,130,1	352,167,1	262,162,1	419,159,1	250,243,1	458,252,1	313,196,1	432,187,1	375,313,1	231,325,1	524,325,1	768	432	138
358,51,1	322,105,1	381,89,1	376,130,1	353,173,1	264,161,1	418,154,1	250,241,1	464,244,1	307,184,1	439,170,1	376,313,1	231,325,1	524,325,1	768	432	141
370,61,1	330,106,1	389,92,1	383,134,1	357,174,1	272,164,1	433,158,1	255,239,1	471,245,1	308,183,1	453,172,1	380,314,1	231,325,1	524,325,1	768	432	144
381,69,1	338,112,1	397,102,1	390,142,1	372,180,1	276,168,1	438,162,1	268,240,1	476,253,1	335,200,1	478,196,1	381,315,1	231,325,1	524,325,1	768	432	147
391,67,1	350,115,1	408,104,1	398,139,1	374,172,1	290,163,1	447,162,1	280,237,1	480,253,1	364,222,1	466,221,1	385,318,1	231,325,1	524,325,1	768	432	150
404,67,1	358,110,1	415,97,1	406,135,1	383,173,1	299,162,1	454,161,1	285,241,1	491,244,1	386,254,1	450,265,1	389,315,1	231,325,1	524,325,1	768	432	153
409,63,1	363,106,1	423,101,1	410,135,1	389,171,1	305,161,1	459,161,1	289,244,1	489,250,1	396,286,1	434,292,1	389,315,1	231,325,1	524,325,1	768	432	156
418,63,1	366,104,1	426,104,1	412,136,1	392,170,1	307,161,1	464,161,1	288,252,1	484,256,1	393,300,1	431,306,1	399,319,1	231,325,1	524,325,1	768	432	159
425,68,1	370,105,1	431,108,1	417,138,1	395,171,1	309,162,1	468,163,1	297,263,1	487,266,1	391,304,1	431,307,1	404,320,1	231,325,1	524,325,1	768	432	162
425,70,1	373,105,1	433,108,1	418,140,1	398,169,1	311,159,1	470,163,1	299,262,1	489,266,1	389,306,1	431,308,1	404,320,1	231,325,1	524,325,1	768	432	165
429,67,1	375,103,1	436,104,1	421,137,1	400,168,1	314,157,1	472,163,1	300,259,1	490,266,1	389,305,1	430,307,1	403,319,1	231,325,1	524,325,1	768	432	168
428,63,1	376,101,1	438,105,1	424,136,1	401,167,1	315,155,1	473,163,1	300,258,1	489,266,1	389,304,1	430,306,1	403,318,1	231,325,1	524,325,1	768	432	171
431,62,1	377,99,1	439,101,1	426,132,1	400,166,1	315,153,1	473,162,1	299,257,1	488,266,1	388,303,1	429,305,1	402,317,1	231,325,1	524,325,1	768	432	174
432,63,1	376,100,1	440,101,1	425,133,1	399,166,1	314,152,1	472,161,1	298,257,1	486,266,1	387,302,1	428,304,1	401,316,1	231,325,1	524,325,1	768	432	177
430,64,1	374,101,1	437,103,1	425,135,1	398,166,1	313,152,1	471,161,1	297,257,1	484,266,1	386,301,1	427,305,1	401,316,1	231,325,1	524,325,1	768	432	180
419,65,1	368,99,1	435,101,1	413,137,1	397,165,1	313,151,1	475,166,1	303,263,1	483,266,1	386,300,1	428,304,1	401,315,1	231,325,1	524,325,1	768	432	183
409,66,1	368,100,1	431,101,1	404,140,1	399,167,1	312,151,1	475,166,1	302,263,1	483,266,1	385,300,1	427,303,1	401,314,1	231,325,1	524,325,1	768	432	186
404,67,1	365,102,1	428,101,1	401,140,1	397,167,1	311,151,1	475,166,1	301,263,1	483,266,1	384,299,1	427,302,1	400,313,1	231,325,1	524,325,1	768	432	189
401,67,1	364,102,1	427,100,1	399,140,1	396,167,1	310,151,1	475,166,1	300,263,1	483,266,1	384,298,1	426,302,1	400,313,1	231,325,1	524,325,1	768	432	192
398,65,1	363,102,1	426,98,1	398,138,1	395,167,1	310,151,1	475,166,1	299,261,1	483,265,1	390,302,1	427,304,1	403,319,1	231,325,1	524,325,1	768	432	195
396,62,1	362,100,1	425,95,1	397,136,1	394,166,1	309,150,1	476,165,1	291,254,1	489,260,1	388,275,1	436,285,1	405,316,1	231,325,1	524,325,1	768	432	198
396,60,1	362,99,1	425,93,1	398,136,1	399,167,1	312,157,1	481,166,1	292,245,1	497,252,1	374,230,1	461,241,1	405,316,1	231,325,1	524,325,1	768	432	201
402,64,1	365,103,1	429,100,1	399,138,1	400,167,1	312,156,1	482,166,1	294,244,1	492,267,1	356,214,1	481,232,1	405,316,1	231,325,1	524,325,1	768	432	204
403,65,1	366,104,1	430,101,1	401,136,1	400,168,1	313,157,1	484,171,1	297,251,1	500,255,1	356,254,1	477,267,1	407,316,1	231,325,1	524,325,1	768	432	207
404,62,1	367,102,1	431,99,1	402,133,1	401,167,1	313,156,1	485,170,1	294,248,1	501,252,1	359,241,1	463,255,1	407,316,1	231,325,1	524,325,1	768	432	210
403,62,1	367,101,1	431,98,1	403,133,1	402,166,1	313,154,1	486,169,1	293,247,1	500,259,1	351,237,1	463,268,1	404,315,1	231,325,1	524,325,1	768	432	213
405,61,1	368,100,1	432,98,1	405,135,1	402,167,1	315,154,1	486,171,1	298,250,1	500,264,1	360,264,1	458,280,1	405,316,1	231,325,1	524,325,1	768	432	216
410,56,1	371,95,1	434,95,1	411,132,1	409,166,1	318,154,1	490,168,1	300,256,1	500,263,1	382,281,1	445,289,1	395,315,1	231,325,1	524,325,1	768	432	219
414,53,1	373,93,1	438,95,1	414,130,1	411,165,1	320,156,1	491,167,1	308,259,1	498,267,1	394,297,1	438,299,1	407,320,1	231,325,1	524,325,1	768	432	222
419,53,1	377,93,1	442,96,1	419,130,1	414,165,1	323,155,1	493,166,1	310,261,1	496,272,1	396,305,1	440,305,1	410,321,1	231,325,1	524,325,1	768	432	225
423,52,1	381,94,1	445,92,1	423,131,1	417,164,1	326,155,1	496,166,1	311,261,1	507,270,1	396,305,1	441,305,1	415,321,1	231,325,1	524,325,1	768	432	228
428,52,1	391,100,1	451,99,1	430,131,1	420,165,1	330,158,1	498,166,1	313,261,1	511,269,1	397,303,1	442,304,1	416,320,1	231,325,1	524,325,1	768	432	231
432,56,1	394,102,1	454,102,1	433,132,1	421,166,1	332,158,1	500,166,1	314,261,1	510,269,1	397,302,1	442,303,1	416,319,1	231,325,1	524,325,1	768	432	234
436,65,1	397,107,1	456,110,1	433,143,1	421,169,1	333,158,1	501,167,1	314,261,1	509,269,1	396,301,1	441,302,1	415,319,1	231,325,1	524,325,1	768	432	237
435,63,1	397,107,1	456,108,1	435,142,1	421,169,1	334,158,1	501,168,1	314,260,1	508,270,1	395,300,1	440,301,1	414,318,1	231,325,1	524,325,1	768	432	240
433,59,1	395,103,1	454,104,1	433,140,1	419,167,1	332,157,1	499,167,1	313,258,1	507,270,1	394,300,1	438,301,1	413,318,1	231,325,1	524,325,1	768	432	243
428,57,1	390,101,1	452,104,1	430,138,1	415,166,1	327,157,1	494,167,1	310,258,1	506,270,1	393,300,1	436,300,1	412,318,1	231,325,1	524,325,1	768	432	246
420,56,1	381,100,1	445,102,1	421,137,1	406,164,1	318,157,1	485,165,1	304,258,1	500,272,1	392,302,1	436,300,1	413,318,1	231,325,1	524,325,1	768	432	249
409,55,1	370,99,1	433,98,1	414,136,1	399,168,1	311,160,1	476,169,1	296,256,1	488,268,1	390,296,1	438,300,1	414,314,1	231,325,1	524,325,1	768	432	252
402,60,1	362,106,1	421,101,1	405,137,1	389,170,1	298,161,1	460,165,1	286,258,1	484,258,1	375,277,1	440,294,1	398,315,1	231,325,1	524,325,1	768	432	255
390,55,1	347,105,1	404,96,1	393,131,1	374,167,1	283,162,1	444,160,1	268,258,1	470,253,1	354,250,1	434,281,1	387,316,1	231,325,1	524,325,1	768	432	258
370,58,1	332,106,1	388,95,1	381,132,1	358,171,1	271,167,1	426,158,1	255,259,1	449,253,1	323,240,1	414,276,1	379,315,1	231,325,1	524,325,1	768	432	261
357,65,1	317,110,1	373,98,1	367,134,1	342,172,1	255,169,1	413,160,1	240,256,1	433,252,1	293,244,1	397,281,1	367,314,1	231,325,1	524,325,1	768	432	264
346,71,1	304,116,1	360,103,1	354,141,1	329,174,1	242,171,1	397,160,1	225,270,1	417,253,1	276,275,1	387,288,1	351,315,1	231,325,1	524,325,1	768	432	267
335,76,1	293,120,1	350,108,1	343,145,1	318,177,1	231,175,1	383,160,1	225,273,1	403,253,1	271,287,1	377,290,1	345,317,1	231,325,1	524,325,1	768	432	270
321,72,1	282,121,1	337,105,1	331,144,1	308,175,1	223,176,1	373,157,1	213,277,1	394,254,1	267,275,1	373,292,1	330,319,1	231,325,1	524,325,1	768	432	273
313,69,1	275,119,1	330,102,1	324,141,1	302,173,1	217,176,1	366,154,1	213,279,1	391,248,1	264,286,1	369,290,1	328,317,1	231,325,1	524,325,1	768	432	276
304,65,1	269,117,1	324,98,1	321,138,1	298,172,1	213,177,1	362,153,1	213,277,1	388,247,1	264,273,1	366,289,1	325,317,1	231,325,1	524,325,1	768	432	279
301,63,1	265,114,1	320,96,1	319,133,1	294,170,1	209,175,1	359,152,1	212,275,1	386,246,1	260,276,1	364,287,1	323,316,1	231,325,1	524,325,1	768	432	282
306,62,1	263,109,1	321,100,1	313,133,1	291,168,1	206,174,1	356,150,1	205,274,1	384,244,1	257,266,1	365,285,1	322,318,1	231,325,1	524,325,1	768	432	285
310,66,1	261,110,1	322,102,1	309,138,1	289,166,1	203,172,1	355,152,1	208,273,1	384,247,1	266,273,1	363,281,1	320,315,1	231,325,1	524,325,1	768	432	288
308,63,1	261,108,1	322,102,1	308,136,1	289,163,1	202,170,1	359,155,1	206,272,1	383,247,1	271,271,1	362,279,1	322,315,1	231,325,1	524,325,1	768	432	291
308,63,1	261,108,1	322,104,1	308,137,1	290,163,1	202,169,1	359,156,1	206,272,1	383,248,1	274,276,1	359,287,1	320,316,1	231,325,1	524,325,1	768	432	294
308,63,1	261,107,1	322,102,1	308,136,1	290,163,1	202,168,1	359,156,1	205,271,1	382,248,1	274,276,1	357,286,1	319,315,1	231,325,1	524,325,1	768	432	297
308,62,1	262,107,1	324,101,1	313,136,1	289,164,1	201,167,1	359,156,1	204,270,1	381,248,1	274,276,1	355,287,1	321,316,1	231,325,1	524,325,1	768	432	300
307,61,1	263,108,1	325,100,1	312,137,1	293,166,1	201,166,1	359,156,1	203,268,1	381,248,1	276,275,1	354,286,1	317,316,1	231,325,1	524,325,1	768	432	303
309,63,1	265,110,1	326,104,1	316,137,1	294,166,1	206,167,1	362,157,1	199,262,1	389,251,1	275,244,1	371,253,1	317,317,1	231,325,1	524,325,1	768	432	306
314,69,1	269,113,1	330,107,1	320,141,1	297,168,1	208,166,1	366,158,1	200,259,1	392,250,1	267,236,1	389,238,1	315,319,1	231,325,1	524,325,1	768	432	309
317,64,1	274,110,1	335,103,1	325,139,1	303,166,1	218,166,1	374,161,1	206,257,1	401,264,1	274,251,1	390,255,1	323,315,1	231,325,1	524,325,1	768	432	312
331,65,1	288,109,1	344,100,1	334,134,1	312,162,1	225,163,1	384,162,1	214,263,1	409,255,1	299,266,1	385,285,1	329,316,1	231,325,1	524,325,1	768	432	315
343,61,1	300,106,1	356,96,1	347,132,1	328,163,1	238,162,1	398,163,1	214,263,1	420,262,1	314,291,1	383,304,1	328,312,1	231,325,1	524,325,1	768	432	318
359,58,1	314,102,1	371,97,1	360,130,1	342,159,1	251,158,1	413,159,1	234,259,1	435,261,1	333,306,1	383,305,1	356,316,1	231,325,1	524,325,1	768	432	321
375,59,1	331,104,1	388,101,1	377,132,1	355,162,1	267,160,1	428,159,1	255,268,1	452,260,1	333,306,1	398,298,1	367,316,1	231,325,1	524,325,1	768	432	324
391,62,1	346,105,1	403,103,1	390,134,1	370,162,1	281,159,1	444,159,1	264,267,1	469,261,1	333,305,1	421,297,1	377,316,1	231,325,1	524,325,1	768	432	327
404,59,1	359,104,1	416,97,1	404,131,1	383,161,1	293,157,1	458,159,1	274,265,1	482,263,1	333,304,1	433,298,1	386,315,1	231,325,1	524,325,1	768	432	330
413,58,1	369,103,1	427,98,1	416,130,1	393,160,1	303,155,1	468,160,1	280,262,1	489,264,1	332,304,1	432,298,1	391,313,1	231,325,1	524,325,1	768	432	333
420,59,1	376,102,1	434,99,1	421,131,1	400,159,1	310,154,1	475,160,1	285,261,1	495,264,1	331,303,1	434,297,1	396,315,1	231,325,1	524,325,1	768	432	336
424,57,1	381,102,1	442,98,1	425,132,1	405,158,1	315,153,1	481,160,1	289,260,1	498,265,1	330,303,1	434,297,1	403,316,1	231,325,1	524,325,1	768	432	339
427,57,1	385,101,1	445,100,1	429,133,1	409,157,1	318,151,1	487,161,1	291,258,1	500,265,1	330,302,1	434,297,1	405,315,1	231,325,1	524,325,1	768	432	342
435,58,1	387,101,1	449,99,1	433,134,1	413,161,1	321,150,1	490,162,1	292,256,1	501,264,1	330,302,1	441,301,1	407,314,1	231,325,1	524,325,1	768	432	345
430,56,1	385,100,1	449,97,1	431,132,1	417,164,1	325,154,1	496,167,1	292,249,1	517,257,1	328,276,1	464,274,1	416,315,1	231,325,1	524,325,1	768	432	348
416,55,1	380,96,1	443,93,1	420,131,1	418,162,1	326,151,1	499,165,1	296,241,1	523,250,1	316,222,1	496,225,1	416,314,1	231,325,1	524,325,1	768	432	351
408,59,1	381,105,1	441,100,1	412,136,1	418,162,1	327,149,1	500,163,1	296,230,1	524,244,1	296,187,1	520,198,1	417,316,1	231,325,1	524,325,1	768	432	354
