# Supplementary material for: Create your own stimulus: Manipulating movements according to social categories
Source: PLoS One. 2017 Mar 24;12(3):e0174422. doi: 10.1371/journal.pone.0174422 (PMC5365127; doi:10.1371/journal.pone.0174422)
Supplement: S2 Dataset — Program runs under windows (read me file with instructions is contained in the zip-file). Dataset also contains sample of the core procedures used for stimulus creation and information on the single steps of stimulus preparation. (ZIP) [file pone.0174422.s002.zip › S2 Dataset/StimulusPreparation/INSTRUCTIONS_STIMULUS_PREP.txt]

Explanations below guide through the process of stimulus preparation.
Encoded body movements of two speakers (FI_3 and BU_33)  serve as example.


1) Raw data files (those with the ending _raw.txt)

Raw data files contain coordinate data (given as x,y,1) captured by rearranging 
landmark coordinates according to position shifts of body regions.
Thus, they are a time series of coordinates representing the speakers body movements.

Landmarknames translation:
Stirn => Forehead; Ohr => Ear;  Kinn => Chin; Schulter => Shoulder; Ellbogen => Elbow; 
Hand => Hand; Schwerpunkt => Centre of gravity; Pult => Desk; Aufloes => Resolution; links => left; rechts => right


2) File named Size_Correction_of_Stickfigures

File contains all single steps that lead from raw coordinate-data with differences in body height (landmarks as they were encoded)
to transformed coordinate data with reduced differences in body height.

The first columns (from Stirn to FrameNr) contain the raw data.
Substracting the vertical distances between Schwerpunkt (centre of gravity) and Stirn (Forehead)
line by line and extracting the maximum of these distances gives an estimate of body-height (see below at 3).

In a next step the centre of gravity at the maximum body height is turned into the new coordinate origin (new (0,0)).
All coordinates are subtracted from this particular centre of gravity (see CentreOfGravity_at_Max_BodyHeight and
and the following columns from Stirn to Pult rechts).

Then a standard body height (275 pixels) is divided by the body height of each stick-figure (maximum between forehead and centre of gravity) 
in order to obtain a conversion factor (see StandardHeight_div_by_Max_BodyHeight)
Each coordinate of a particular stick-figure is multiplied with the corresponding conversion factor. 
This yields coordinates in the columns to the right of StandardHeight_div_by_Max_BodyHeight

After resizing them, all coordinates are shifted back close to the centre of the screen.
This is done by adding a standard position (345,341,1 is mean of all centres of gravity) to all coordinates
(see columns right to Relocate_using_Standard_Coordinate(345,341,1))

The maximum distance between forehead (=Stirn) and the centre of gravity (=Schwerpunkt) is the same for all stick-figures after these procedures.
(look for MAX at Pos_Max_Corrected_BodyHeight and see if the number in corrected_BodyHeight is nearly 275). 
Also, all stick-figures have their centre of gravity at 345,341,1 at the MAX position.


3) Filenames ending with _BodyHeight.txt 

contain measures of vertical distance (using y-coordinates only) between
centre of gravity (Schwerpunkt) and forehead (Stirn).

also contain the maximal vertical distance between forehead and centre of gravity 
which serves as estimate of body heigth.

and contain the average centre of gravity (is based on all 100 stick-figures' centres of gravity) 


4) Filenames ending with _max_vertical.txt 

contain distances between desk and left hand (= PultHandLi_Y) and desk and right hand (=PultHandre_Y)
and throat and desk (PultHals_Y) using y-coordinates only. 

also contain the same columns but with static information removed (all variables named motiononly);
thus, these columns contain motion information only (by extracting the amplitudes from the distances)
find a figure depicting and describing that in  
  Koppensteiner, M. (2013). Motion cues that make an impression: Predicting perceived personality by minimal motion information. Journal of experimental social psychology, 49(6), 1137-1143.

Summed_vertical is all these columns (vertical hand and upper body movements) line by line

Data in Summmed_vertical as then used to search for a sequences with high vertical activity 
this was done by extracting successive values, which together provided the largest sum of vertical amplitude
The rows of the last column (Summed_Vertical_MaxSumme) that contain 1's only are the area of maximum activity
All the coordinates (all 12 landmarks) from this area (the 1's) were then used for further analyses 


5) Filenames ending with _max_horizontal.txt 

contain distances between throat and left hand (= HalsHandRe_X), throat and right hand (=HandLiHals_X)
and the origin and the throat (Hals) using x-coordinates only. 

also contain the same columns but with static information removed (all variables named motiononly);
thus, these columns contain motion information only (by extracting the amplitudes from the distances)
find a figure depicting and describing that in  
  Koppensteiner, M. (2013). Motion cues that make an impression: Predicting perceived personality by minimal motion information. Journal of experimental social psychology, 49(6), 1137-1143.

Summed_horizontal is all these columns (horizontal hand and upper body movements) line by line

Data in Summmed_horizontal as then used to search for a sequences with high horizontal activity 
this was done by extracting successive values, which together provided the largest sum 
The rows of the last column (Summed_Horizontal_MaxSumAmplitudes) that contain 1's only are this area of maximum activity
All the coordinates (all 12 landmarks) from this area (the 1's) were then used for further analyses 


6) Filenames ending with coords_horz_max.txt and coords_vert_max.txt

contain landmark coordinates showing maximal vertical and maximal horizontal amplitude (see 3 and 4)


7) Filenames ending with interpol.txt

During file encoding only every third frame was encoded (to reduce workload). In order to restore
original framerate missing data has to be filled in. This is done by linear interpolation.


8) Filenames ending with _for_experiment

These are the files that were used for the experiment. They are similar to the _interpol files 
but they contain only variation in one direction (horizontal or vertical).

For BU_33 all horizontal variation was removed (by subsistituting all horizontal coordinates by the 
same "standard" coordinate.   

For FI_3 all vertical variation was removed (by subsistituting all vertical coordinates by the 
same "standard" coordinate.   
