# Supplementary material for: Create your own stimulus: Manipulating movements according to social categories
Source: PLoS One. 2017 Mar 24;12(3):e0174422. doi: 10.1371/journal.pone.0174422 (PMC5365127; doi:10.1371/journal.pone.0174422)
Supplement: S2 Dataset — Program runs under windows (read me file with instructions is contained in the zip-file). Dataset also contains sample of the core procedures used for stimulus creation and information on the single steps of stimulus preparation. (ZIP) [file pone.0174422.s002.zip › S2 Dataset/StimulusPreparation/Size_Correction_of_Stickfigures.txt]

Stirn	Ohr links	Ohr rechts	Kinn	Hals	Schulter links	Schulter rechts	Ellbogen links	Ellbogen rechts	Hand links	Hand rechts	Schwerpunkt	Pult links	Pult rechts	AufloesX	AufloesY	Frame	CodeNames	FrameNr	BodyHeight	Maximal_BodyHeight	Pos_of_Maximal_BodyHeight	CentreOfGravity_at_Max_BodyHeight	Centre_of_Gravity_as_Origin	Stirn	Ohr links	Ohr rechts	Kinn	Hals	Schulter links	Schulter rechts	Ellbogen links	Ellbogen rechts	Hand links	Hand rechts	Schwerpunkt	Pult links	Pult rechts	Recalculating	Standard_BodyHeight(275)	StandardHeight_div_by_Max_BodyHeight	Stirn	Ohr links	Ohr rechts	Kinn	Hals	Schulter links	Schulter rechts	Ellbogen links	Ellbogen rechts
353,55,1	326,108,1	386,98,1	362,131,1	363,169,1	277,165,1	447,160,1	263,261,1	464,250,1	346,268,1	413,272,1	370,314,1	231,325,1	524,325,1	768	432	0	FI_3	1	259,557315443044	269,118932815958	X	415,321,1		-62,-266,1	-89,-213,1	-29,-223,1	-53,-190,1	-52,-152,1	-138,-156,1	32,-161,1	-152,-60,1	49,-71,1	-69,-53,1	-2,-49,1	-45,-7,1	-184,4,1	109,4,1			1,02185304141372	-63,-272,1	-91,-218,1	-30,-228,1	-54,-194,1	-53,-155,1	-141,-159,1	33,-165,1	-155,-61,1	50,-73,1
377,58,1	346,108,1	406,95,1	383,134,1	381,169,1	295,163,1	465,160,1	282,260,1	479,250,1	362,271,1	428,272,1	385,315,1	231,325,1	524,325,1	768	432	3	FI_3	2	257,124483470556	269,118932815958	X	415,321,1		-38,-263,1	-69,-213,1	-9,-226,1	-32,-187,1	-34,-152,1	-120,-158,1	50,-161,1	-133,-61,1	64,-71,1	-53,-50,1	13,-49,1	-30,-6,1	-184,4,1	109,4,1			1,02185304141372	-39,-269,1	-71,-218,1	-9,-231,1	-33,-191,1	-35,-155,1	-123,-161,1	51,-165,1	-136,-62,1	65,-73,1
397,59,1	365,109,1	425,96,1	401,135,1	400,171,1	313,162,1	482,162,1	300,260,1	494,253,1	381,275,1	442,279,1	402,314,1	231,325,1	524,325,1	768	432	6	FI_3	3	255,049014897137	269,118932815958	X	415,321,1		-18,-262,1	-50,-212,1	10,-225,1	-14,-186,1	-15,-150,1	-102,-159,1	67,-159,1	-115,-61,1	79,-68,1	-34,-46,1	27,-42,1	-13,-7,1	-184,4,1	109,4,1			1,02185304141372	-18,-268,1	-51,-217,1	10,-230,1	-14,-190,1	-15,-153,1	-104,-162,1	68,-162,1	-118,-62,1	81,-69,1
412,56,1	380,107,1	440,94,1	416,132,1	414,171,1	328,160,1	497,163,1	314,259,1	514,259,1	395,277,1	453,281,1	418,314,1	231,325,1	524,325,1	768	432	9	FI_3	4	258,069758011279	269,118932815958	X	415,321,1		-3,-265,1	-35,-214,1	25,-227,1	1,-189,1	-1,-150,1	-87,-161,1	82,-158,1	-101,-62,1	99,-62,1	-20,-44,1	38,-40,1	3,-7,1	-184,4,1	109,4,1			1,02185304141372	-3,-271,1	-36,-219,1	26,-232,1	1,-193,1	-1,-153,1	-89,-165,1	84,-161,1	-103,-63,1	101,-63,1
425,59,1	391,106,1	452,98,1	427,133,1	424,170,1	337,161,1	504,165,1	314,259,1	524,259,1	401,276,1	461,282,1	425,315,1	231,325,1	524,325,1	768	432	12	FI_3	5	256	269,118932815958	X	415,321,1		10,-262,1	-24,-215,1	37,-223,1	12,-188,1	9,-151,1	-78,-160,1	89,-156,1	-101,-62,1	109,-62,1	-14,-45,1	46,-39,1	10,-6,1	-184,4,1	109,4,1			1,02185304141372	10,-268,1	-25,-220,1	38,-228,1	12,-192,1	9,-154,1	-80,-163,1	91,-159,1	-103,-63,1	111,-63,1
433,56,1	396,102,1	458,96,1	432,129,1	427,168,1	340,157,1	507,165,1	318,254,1	524,258,1	402,265,1	463,274,1	425,315,1	231,325,1	524,325,1	768	432	15	FI_3	6	259,123522668244	269,118932815958	X	415,321,1		18,-265,1	-19,-219,1	43,-225,1	17,-192,1	12,-153,1	-75,-164,1	92,-156,1	-97,-67,1	109,-63,1	-13,-56,1	48,-47,1	10,-6,1	-184,4,1	109,4,1			1,02185304141372	18,-271,1	-19,-224,1	44,-230,1	17,-196,1	12,-156,1	-77,-168,1	94,-159,1	-99,-68,1	111,-64,1
435,55,1	396,100,1	458,96,1	433,130,1	425,167,1	338,156,1	505,166,1	318,254,1	525,261,1	401,274,1	461,284,1	419,315,1	231,325,1	524,325,1	768	432	18	FI_3	7	260,491842482639	269,118932815958	X	415,321,1		20,-266,1	-19,-221,1	43,-225,1	18,-191,1	10,-154,1	-77,-165,1	90,-155,1	-97,-67,1	110,-60,1	-14,-47,1	46,-37,1	4,-6,1	-184,4,1	109,4,1			1,02185304141372	20,-272,1	-19,-226,1	44,-230,1	18,-195,1	10,-157,1	-79,-169,1	92,-158,1	-99,-68,1	112,-61,1
432,51,1	392,97,1	454,93,1	430,126,1	421,165,1	334,155,1	502,164,1	312,253,1	525,260,1	397,275,1	458,285,1	416,314,1	231,325,1	524,325,1	768	432	21	FI_3	8	263,486242525108	269,118932815958	X	415,321,1		17,-270,1	-23,-224,1	39,-228,1	15,-195,1	6,-156,1	-81,-166,1	87,-157,1	-103,-68,1	110,-61,1	-18,-46,1	43,-36,1	1,-7,1	-184,4,1	109,4,1			1,02185304141372	17,-276,1	-24,-229,1	40,-233,1	15,-199,1	6,-159,1	-83,-170,1	89,-160,1	-105,-69,1	112,-62,1
428,51,1	387,97,1	449,92,1	427,125,1	416,164,1	329,156,1	497,163,1	309,253,1	525,259,1	393,272,1	454,282,1	417,314,1	231,325,1	524,325,1	768	432	24	FI_3	9	263,229937507116	269,118932815958	X	415,321,1		13,-270,1	-28,-224,1	34,-229,1	12,-196,1	1,-157,1	-86,-165,1	82,-158,1	-106,-68,1	110,-62,1	-22,-49,1	39,-39,1	2,-7,1	-184,4,1	109,4,1			1,02185304141372	13,-276,1	-29,-229,1	35,-234,1	12,-200,1	1,-160,1	-88,-169,1	84,-161,1	-108,-69,1	112,-63,1
424,52,1	382,98,1	443,93,1	425,128,1	410,164,1	323,155,1	491,162,1	309,247,1	517,254,1	384,247,1	458,251,1	417,314,1	231,325,1	524,325,1	768	432	27	FI_3	10	262,093494768565	269,118932815958	X	415,321,1		9,-269,1	-33,-223,1	28,-228,1	10,-193,1	-5,-157,1	-92,-166,1	76,-159,1	-106,-74,1	102,-67,1	-31,-74,1	43,-70,1	2,-7,1	-184,4,1	109,4,1			1,02185304141372	9,-275,1	-34,-228,1	29,-233,1	10,-197,1	-5,-160,1	-94,-170,1	78,-162,1	-108,-76,1	104,-68,1
418,57,1	380,104,1	437,97,1	420,133,1	408,167,1	320,157,1	485,162,1	297,244,1	508,255,1	355,228,1	490,231,1	414,314,1	231,325,1	524,325,1	768	432	30	FI_3	11	257,031126519727	269,118932815958	X	415,321,1		3,-264,1	-35,-217,1	22,-224,1	5,-188,1	-7,-154,1	-95,-164,1	70,-159,1	-118,-77,1	93,-66,1	-60,-93,1	75,-90,1	-1,-7,1	-184,4,1	109,4,1			1,02185304141372	3,-270,1	-36,-222,1	22,-229,1	5,-192,1	-7,-157,1	-97,-168,1	72,-162,1	-121,-79,1	95,-67,1
408,54,1	367,101,1	428,94,1	411,133,1	401,167,1	313,158,1	480,164,1	288,246,1	508,256,1	341,243,1	507,246,1	402,315,1	231,325,1	524,325,1	768	432	33	FI_3	12	261,068956408072	269,118932815958	X	415,321,1		-7,-267,1	-48,-220,1	13,-227,1	-4,-188,1	-14,-154,1	-102,-163,1	65,-157,1	-127,-75,1	93,-65,1	-74,-78,1	92,-75,1	-13,-6,1	-184,4,1	109,4,1			1,02185304141372	-7,-273,1	-49,-225,1	13,-232,1	-4,-192,1	-14,-157,1	-104,-167,1	66,-160,1	-130,-77,1	95,-66,1
404,51,1	365,103,1	422,91,1	405,128,1	394,166,1	305,158,1	473,162,1	279,240,1	496,262,1	323,215,1	496,214,1	405,315,1	231,325,1	524,325,1	768	432	36	FI_3	13	264,0018939326	269,118932815958	X	415,321,1		-11,-270,1	-50,-218,1	7,-230,1	-10,-193,1	-21,-155,1	-110,-163,1	58,-159,1	-136,-81,1	81,-59,1	-92,-106,1	81,-107,1	-10,-6,1	-184,4,1	109,4,1			1,02185304141372	-11,-276,1	-51,-223,1	7,-235,1	-10,-197,1	-21,-158,1	-112,-167,1	59,-162,1	-139,-83,1	83,-60,1
397,56,1	359,105,1	419,95,1	400,132,1	386,167,1	297,162,1	464,161,1	272,238,1	489,257,1	317,189,1	490,187,1	400,314,1	231,325,1	524,325,1	768	432	39	FI_3	14	258,017441270934	269,118932815958	X	415,321,1		-18,-265,1	-56,-216,1	4,-226,1	-15,-189,1	-29,-154,1	-118,-159,1	49,-160,1	-143,-83,1	74,-64,1	-98,-132,1	75,-134,1	-15,-7,1	-184,4,1	109,4,1			1,02185304141372	-18,-271,1	-57,-221,1	4,-231,1	-15,-193,1	-30,-157,1	-121,-162,1	50,-163,1	-146,-85,1	76,-65,1
394,61,1	353,110,1	413,102,1	394,140,1	383,173,1	296,162,1	457,163,1	273,242,1	481,264,1	320,192,1	498,201,1	394,314,1	231,325,1	524,325,1	768	432	42	FI_3	15	253	269,118932815958	X	415,321,1		-21,-260,1	-62,-211,1	-2,-219,1	-21,-181,1	-32,-148,1	-119,-159,1	42,-158,1	-142,-79,1	66,-57,1	-95,-129,1	83,-120,1	-21,-7,1	-184,4,1	109,4,1			1,02185304141372	-21,-266,1	-63,-216,1	-2,-224,1	-21,-185,1	-33,-151,1	-122,-162,1	43,-161,1	-145,-81,1	67,-58,1
381,60,1	344,109,1	405,103,1	386,140,1	372,174,1	292,161,1	450,166,1	276,242,1	480,253,1	351,232,1	470,240,1	382,315,1	231,325,1	524,325,1	768	432	45	FI_3	16	255,001960776775	269,118932815958	X	415,321,1		-34,-261,1	-71,-212,1	-10,-218,1	-29,-181,1	-43,-147,1	-123,-160,1	35,-155,1	-139,-79,1	65,-68,1	-64,-89,1	55,-81,1	-33,-6,1	-184,4,1	109,4,1			1,02185304141372	-35,-267,1	-73,-217,1	-10,-223,1	-30,-185,1	-44,-150,1	-126,-163,1	36,-158,1	-142,-81,1	66,-69,1
374,58,1	338,104,1	396,98,1	380,133,1	363,169,1	284,159,1	439,162,1	275,246,1	468,238,1	380,250,1	419,265,1	381,315,1	231,325,1	524,325,1	768	432	48	FI_3	17	257,095313065019	269,118932815958	X	415,321,1		-41,-263,1	-77,-217,1	-19,-223,1	-35,-188,1	-52,-152,1	-131,-162,1	24,-159,1	-140,-75,1	53,-83,1	-35,-71,1	4,-56,1	-34,-6,1	-184,4,1	109,4,1			1,02185304141372	-42,-269,1	-79,-222,1	-19,-228,1	-36,-192,1	-53,-155,1	-134,-166,1	25,-162,1	-143,-77,1	54,-85,1
375,57,1	330,101,1	386,95,1	373,129,1	355,165,1	275,161,1	428,161,1	271,252,1	455,247,1	379,272,1	409,285,1	375,315,1	231,325,1	524,325,1	768	432	51	FI_3	18	258	269,118932815958	X	415,321,1		-40,-264,1	-85,-220,1	-29,-226,1	-42,-192,1	-60,-156,1	-140,-160,1	13,-160,1	-144,-69,1	40,-74,1	-36,-49,1	-6,-36,1	-40,-6,1	-184,4,1	109,4,1			1,02185304141372	-41,-270,1	-87,-225,1	-30,-231,1	-43,-196,1	-61,-159,1	-143,-163,1	13,-163,1	-147,-71,1	41,-76,1
370,59,1	322,100,1	378,98,1	363,131,1	348,162,1	265,164,1	419,156,1	261,264,1	444,247,1	371,282,1	405,290,1	375,315,1	231,325,1	524,325,1	768	432	54	FI_3	19	256,048823469275	269,118932815958	X	415,321,1		-45,-262,1	-93,-221,1	-37,-223,1	-52,-190,1	-67,-159,1	-150,-157,1	4,-165,1	-154,-57,1	29,-74,1	-44,-39,1	-10,-31,1	-40,-6,1	-184,4,1	109,4,1			1,02185304141372	-46,-268,1	-95,-226,1	-38,-228,1	-53,-194,1	-68,-162,1	-153,-160,1	4,-169,1	-157,-58,1	30,-76,1
365,62,1	316,102,1	371,97,1	357,133,1	342,163,1	259,167,1	412,154,1	260,271,1	439,247,1	369,284,1	405,293,1	373,314,1	231,325,1	524,325,1	768	432	57	FI_3	20	252,126952149111	269,118932815958	X	415,321,1		-50,-259,1	-99,-219,1	-44,-224,1	-58,-188,1	-73,-158,1	-156,-154,1	-3,-167,1	-155,-50,1	24,-74,1	-46,-37,1	-10,-28,1	-42,-7,1	-184,4,1	109,4,1			1,02185304141372	-51,-265,1	-101,-224,1	-45,-229,1	-59,-192,1	-75,-161,1	-159,-157,1	-3,-171,1	-158,-51,1	25,-76,1
359,60,1	314,103,1	370,97,1	360,133,1	341,163,1	259,166,1	411,152,1	259,269,1	441,243,1	369,281,1	409,289,1	373,314,1	231,325,1	524,325,1	768	432	60	FI_3	21	254,385534179914	269,118932815958	X	415,321,1		-56,-261,1	-101,-218,1	-45,-224,1	-55,-188,1	-74,-158,1	-156,-155,1	-4,-169,1	-156,-52,1	26,-78,1	-46,-40,1	-6,-32,1	-42,-7,1	-184,4,1	109,4,1			1,02185304141372	-57,-267,1	-103,-223,1	-46,-229,1	-56,-192,1	-76,-161,1	-159,-158,1	-4,-173,1	-159,-53,1	27,-80,1
364,61,1	317,103,1	374,98,1	363,133,1	344,162,1	262,165,1	415,153,1	259,268,1	440,247,1	369,279,1	411,287,1	369,310,1	231,325,1	524,325,1	768	432	63	FI_3	22	249,05019574375	269,118932815958	X	415,321,1		-51,-260,1	-98,-218,1	-41,-223,1	-52,-188,1	-71,-159,1	-153,-156,1	0,-168,1	-156,-53,1	25,-74,1	-46,-42,1	-4,-34,1	-46,-11,1	-184,4,1	109,4,1			1,02185304141372	-52,-266,1	-100,-223,1	-42,-228,1	-53,-192,1	-73,-162,1	-156,-159,1	0,-172,1	-159,-54,1	26,-76,1
371,60,1	325,103,1	382,97,1	368,132,1	351,162,1	268,163,1	423,154,1	267,266,1	446,252,1	370,278,1	412,289,1	378,312,1	231,325,1	524,325,1	768	432	66	FI_3	23	252,097203475168	269,118932815958	X	415,321,1		-44,-261,1	-90,-218,1	-33,-224,1	-47,-189,1	-64,-159,1	-147,-158,1	8,-167,1	-148,-55,1	31,-69,1	-45,-43,1	-3,-32,1	-37,-9,1	-184,4,1	109,4,1			1,02185304141372	-45,-267,1	-92,-223,1	-34,-229,1	-48,-193,1	-65,-162,1	-150,-161,1	8,-171,1	-151,-56,1	32,-71,1
380,58,1	336,101,1	394,95,1	383,130,1	361,161,1	277,159,1	433,154,1	272,262,1	454,251,1	375,277,1	416,288,1	382,314,1	231,325,1	524,325,1	768	432	69	FI_3	24	256,007812380794	269,118932815958	X	415,321,1		-35,-263,1	-79,-220,1	-21,-226,1	-32,-191,1	-54,-160,1	-138,-162,1	18,-167,1	-143,-59,1	39,-70,1	-40,-44,1	1,-33,1	-33,-7,1	-184,4,1	109,4,1			1,02185304141372	-36,-269,1	-81,-225,1	-21,-231,1	-33,-195,1	-55,-163,1	-141,-166,1	18,-171,1	-146,-60,1	40,-72,1
389,56,1	347,99,1	405,92,1	394,129,1	372,159,1	287,155,1	444,153,1	280,258,1	466,253,1	382,275,1	421,289,1	390,315,1	231,325,1	524,325,1	768	432	72	FI_3	25	259,001930494736	269,118932815958	X	415,321,1		-26,-265,1	-68,-222,1	-10,-229,1	-21,-192,1	-43,-162,1	-128,-166,1	29,-168,1	-135,-63,1	51,-68,1	-33,-46,1	6,-32,1	-25,-6,1	-184,4,1	109,4,1			1,02185304141372	-27,-271,1	-69,-227,1	-10,-234,1	-21,-196,1	-44,-166,1	-131,-170,1	30,-172,1	-138,-64,1	52,-69,1
401,54,1	357,97,1	415,89,1	403,128,1	382,157,1	295,157,1	454,152,1	288,255,1	475,252,1	394,274,1	431,282,1	401,314,1	231,325,1	524,325,1	768	432	75	FI_3	26	260	269,118932815958	X	415,321,1		-14,-267,1	-58,-224,1	0,-232,1	-12,-193,1	-33,-164,1	-120,-164,1	39,-169,1	-127,-66,1	60,-69,1	-21,-47,1	16,-39,1	-14,-7,1	-184,4,1	109,4,1			1,02185304141372	-14,-273,1	-59,-229,1	0,-237,1	-12,-197,1	-34,-168,1	-123,-168,1	40,-173,1	-130,-67,1	61,-71,1
409,51,1	365,95,1	423,87,1	411,125,1	390,154,1	303,153,1	462,150,1	294,250,1	486,250,1	398,266,1	440,273,1	403,314,1	231,325,1	524,325,1	768	432	78	FI_3	27	263,068432161672	269,118932815958	X	415,321,1		-6,-270,1	-50,-226,1	8,-234,1	-4,-196,1	-25,-167,1	-112,-168,1	47,-171,1	-121,-71,1	71,-71,1	-17,-55,1	25,-48,1	-12,-7,1	-184,4,1	109,4,1			1,02185304141372	-6,-276,1	-51,-231,1	8,-239,1	-4,-200,1	-26,-171,1	-114,-172,1	48,-175,1	-124,-73,1	73,-73,1
419,54,1	374,96,1	432,89,1	422,129,1	396,156,1	309,152,1	468,150,1	300,249,1	488,250,1	403,268,1	444,274,1	404,314,1	231,325,1	524,325,1	768	432	81	FI_3	28	260,432332862108	269,118932815958	X	415,321,1		4,-267,1	-41,-225,1	17,-232,1	7,-192,1	-19,-165,1	-106,-169,1	53,-171,1	-115,-72,1	73,-71,1	-12,-53,1	29,-47,1	-11,-7,1	-184,4,1	109,4,1			1,02185304141372	4,-273,1	-42,-230,1	17,-237,1	7,-196,1	-19,-169,1	-108,-173,1	54,-175,1	-118,-74,1	75,-73,1
421,49,1	378,93,1	439,90,1	428,124,1	402,154,1	315,150,1	474,149,1	305,248,1	495,251,1	409,268,1	450,277,1	409,313,1	231,325,1	524,325,1	768	432	84	FI_3	29	264,272586546543	269,118932815958	X	415,321,1		6,-272,1	-37,-228,1	24,-231,1	13,-197,1	-13,-167,1	-100,-171,1	59,-172,1	-110,-73,1	80,-70,1	-6,-53,1	35,-44,1	-6,-8,1	-184,4,1	109,4,1			1,02185304141372	6,-278,1	-38,-233,1	25,-236,1	13,-201,1	-13,-171,1	-102,-175,1	60,-176,1	-112,-75,1	82,-72,1
426,49,1	381,90,1	442,86,1	428,121,1	406,151,1	320,148,1	480,150,1	310,246,1	499,247,1	415,265,1	455,274,1	420,314,1	231,325,1	524,325,1	768	432	87	FI_3	30	265,06791582536	269,118932815958	X	415,321,1		11,-272,1	-34,-231,1	27,-235,1	13,-200,1	-9,-170,1	-95,-173,1	65,-171,1	-105,-75,1	84,-74,1	0,-56,1	40,-47,1	5,-7,1	-184,4,1	109,4,1			1,02185304141372	11,-278,1	-35,-236,1	28,-240,1	13,-204,1	-9,-174,1	-97,-177,1	66,-175,1	-107,-77,1	86,-76,1
432,48,1	385,88,1	446,86,1	433,122,1	409,150,1	323,148,1	483,149,1	314,246,1	502,247,1	419,264,1	460,274,1	424,314,1	231,325,1	524,325,1	768	432	90	FI_3	31	266,120273560659	269,118932815958	X	415,321,1		17,-273,1	-30,-233,1	31,-235,1	18,-199,1	-6,-171,1	-92,-173,1	68,-172,1	-101,-75,1	87,-74,1	4,-57,1	45,-47,1	9,-7,1	-184,4,1	109,4,1			1,02185304141372	17,-279,1	-31,-238,1	32,-240,1	18,-203,1	-6,-175,1	-94,-177,1	69,-176,1	-103,-77,1	89,-76,1
434,47,1	388,88,1	449,84,1	438,120,1	412,149,1	326,147,1	485,148,1	317,245,1	503,245,1	422,262,1	468,273,1	427,314,1	231,325,1	524,325,1	768	432	93	FI_3	32	267,091744537341	269,118932815958	X	415,321,1		19,-274,1	-27,-233,1	34,-237,1	23,-201,1	-3,-172,1	-89,-174,1	70,-173,1	-98,-76,1	88,-76,1	7,-59,1	53,-48,1	12,-7,1	-184,4,1	109,4,1			1,02185304141372	19,-280,1	-28,-238,1	35,-242,1	24,-205,1	-3,-176,1	-91,-178,1	72,-177,1	-100,-78,1	90,-78,1
435,46,1	390,88,1	450,86,1	439,119,1	414,148,1	328,147,1	487,147,1	319,244,1	505,245,1	424,261,1	468,275,1	431,313,1	231,325,1	524,325,1	768	432	96	FI_3	33	267,029960865817	269,118932815958	X	415,321,1		20,-275,1	-25,-233,1	35,-235,1	24,-202,1	-1,-173,1	-87,-174,1	72,-174,1	-96,-77,1	90,-76,1	9,-60,1	53,-46,1	16,-8,1	-184,4,1	109,4,1			1,02185304141372	20,-281,1	-26,-238,1	36,-240,1	25,-206,1	-1,-177,1	-89,-178,1	74,-178,1	-98,-79,1	92,-78,1
439,50,1	395,97,1	453,87,1	443,124,1	421,152,1	329,147,1	489,147,1	320,244,1	506,243,1	427,265,1	464,275,1	431,311,1	231,325,1	524,325,1	768	432	99	FI_3	34	261,122576580425	269,118932815958	X	415,321,1		24,-271,1	-20,-224,1	38,-234,1	28,-197,1	6,-169,1	-86,-174,1	74,-174,1	-95,-77,1	91,-78,1	12,-56,1	49,-46,1	16,-10,1	-184,4,1	109,4,1			1,02185304141372	25,-277,1	-20,-229,1	39,-239,1	29,-201,1	6,-173,1	-88,-178,1	76,-178,1	-97,-79,1	93,-80,1
440,51,1	396,98,1	454,89,1	443,123,1	422,152,1	329,146,1	490,147,1	320,243,1	506,249,1	427,265,1	470,275,1	430,310,1	231,325,1	524,325,1	768	432	102	FI_3	35	259,192978299953	269,118932815958	X	415,321,1		25,-270,1	-19,-223,1	39,-232,1	28,-198,1	7,-169,1	-86,-175,1	75,-174,1	-95,-78,1	91,-72,1	12,-56,1	55,-46,1	15,-11,1	-184,4,1	109,4,1			1,02185304141372	26,-276,1	-19,-228,1	40,-237,1	29,-202,1	7,-173,1	-88,-179,1	77,-178,1	-97,-80,1	93,-74,1
438,49,1	395,97,1	455,87,1	444,121,1	422,151,1	329,145,1	490,147,1	319,242,1	505,248,1	426,265,1	469,278,1	428,310,1	231,325,1	524,325,1	768	432	105	FI_3	36	261,191500627413	269,118932815958	X	415,321,1		23,-272,1	-20,-224,1	40,-234,1	29,-200,1	7,-170,1	-86,-176,1	75,-174,1	-96,-79,1	90,-73,1	11,-56,1	54,-43,1	13,-11,1	-184,4,1	109,4,1			1,02185304141372	24,-278,1	-20,-229,1	41,-239,1	30,-204,1	7,-174,1	-88,-180,1	77,-178,1	-98,-81,1	92,-75,1
436,50,1	393,97,1	453,88,1	443,121,1	420,151,1	327,144,1	489,147,1	316,241,1	506,248,1	431,270,1	464,281,1	424,308,1	231,325,1	524,325,1	768	432	108	FI_3	37	258,278919000371	269,118932815958	X	415,321,1		21,-271,1	-22,-224,1	38,-233,1	28,-200,1	5,-170,1	-88,-177,1	74,-174,1	-99,-80,1	91,-73,1	16,-51,1	49,-40,1	9,-13,1	-184,4,1	109,4,1			1,02185304141372	21,-277,1	-22,-229,1	39,-238,1	29,-204,1	5,-174,1	-90,-181,1	76,-178,1	-101,-82,1	93,-75,1
431,49,1	390,97,1	450,88,1	440,121,1	417,151,1	329,148,1	486,148,1	318,248,1	500,251,1	422,271,1	459,284,1	424,314,1	231,325,1	524,325,1	768	432	111	FI_3	38	265,092436708406	269,118932815958	X	415,321,1		16,-272,1	-25,-224,1	35,-233,1	25,-200,1	2,-170,1	-86,-173,1	71,-173,1	-97,-73,1	85,-70,1	7,-50,1	44,-37,1	9,-7,1	-184,4,1	109,4,1			1,02185304141372	16,-278,1	-26,-229,1	36,-238,1	26,-204,1	2,-174,1	-88,-177,1	73,-177,1	-99,-75,1	87,-72,1
427,49,1	387,97,1	444,87,1	432,122,1	413,148,1	329,147,1	482,148,1	310,244,1	509,255,1	404,256,1	467,262,1	424,316,1	231,325,1	524,325,1	768	432	114	FI_3	39	267,01685340068	269,118932815958	X	415,321,1		12,-272,1	-28,-224,1	29,-234,1	17,-199,1	-2,-173,1	-86,-174,1	67,-173,1	-105,-77,1	94,-66,1	-11,-65,1	52,-59,1	9,-5,1	-184,4,1	109,4,1			1,02185304141372	12,-278,1	-29,-229,1	30,-239,1	17,-203,1	-2,-177,1	-88,-178,1	68,-177,1	-107,-79,1	96,-67,1
412,51,1	376,96,1	437,88,1	416,123,1	410,148,1	321,146,1	477,147,1	300,235,1	491,257,1	367,225,1	493,215,1	418,314,1	231,325,1	524,325,1	768	432	117	FI_3	40	263,068432161672	269,118932815958	X	415,321,1		-3,-270,1	-39,-225,1	22,-233,1	1,-198,1	-5,-173,1	-94,-175,1	62,-174,1	-115,-86,1	76,-64,1	-48,-96,1	78,-106,1	3,-7,1	-184,4,1	109,4,1			1,02185304141372	-3,-276,1	-40,-230,1	22,-238,1	1,-202,1	-5,-177,1	-96,-179,1	63,-178,1	-118,-88,1	78,-65,1
403,51,1	368,96,1	429,92,1	407,122,1	401,149,1	312,147,1	470,149,1	288,234,1	478,255,1	333,214,1	500,217,1	408,314,1	231,325,1	524,325,1	768	432	120	FI_3	41	263,047524223286	269,118932815958	X	415,321,1		-12,-270,1	-47,-225,1	14,-229,1	-8,-199,1	-14,-172,1	-103,-174,1	55,-172,1	-127,-87,1	63,-66,1	-82,-107,1	85,-104,1	-7,-7,1	-184,4,1	109,4,1			1,02185304141372	-12,-276,1	-48,-230,1	14,-234,1	-8,-203,1	-14,-176,1	-105,-178,1	56,-176,1	-130,-89,1	64,-67,1
403,49,1	364,96,1	422,85,1	409,119,1	392,152,1	302,148,1	460,151,1	274,232,1	475,266,1	325,218,1	474,230,1	398,314,1	231,325,1	524,325,1	768	432	123	FI_3	42	265,047165613971	269,118932815958	X	415,321,1		-12,-272,1	-51,-225,1	7,-236,1	-6,-202,1	-23,-169,1	-113,-173,1	45,-170,1	-141,-89,1	60,-55,1	-90,-103,1	59,-91,1	-17,-7,1	-184,4,1	109,4,1			1,02185304141372	-12,-278,1	-52,-230,1	7,-241,1	-6,-206,1	-24,-173,1	-115,-177,1	46,-174,1	-144,-91,1	61,-56,1
395,50,1	354,97,1	412,83,1	401,123,1	381,153,1	291,148,1	453,154,1	265,232,1	470,263,1	313,200,1	458,210,1	392,314,1	231,325,1	524,325,1	768	432	126	FI_3	43	264,017044904302	269,118932815958	X	415,321,1		-20,-271,1	-61,-224,1	-3,-238,1	-14,-198,1	-34,-168,1	-124,-173,1	38,-167,1	-150,-89,1	55,-58,1	-102,-121,1	43,-111,1	-23,-7,1	-184,4,1	109,4,1			1,02185304141372	-20,-277,1	-62,-229,1	-3,-243,1	-14,-202,1	-35,-172,1	-127,-177,1	39,-171,1	-153,-91,1	56,-59,1
384,51,1	343,99,1	400,84,1	392,126,1	369,154,1	279,150,1	440,153,1	257,234,1	466,258,1	305,205,1	447,214,1	384,314,1	231,325,1	524,325,1	768	432	129	FI_3	44	263	269,118932815958	X	415,321,1		-31,-270,1	-72,-222,1	-15,-237,1	-23,-195,1	-46,-167,1	-136,-171,1	25,-168,1	-158,-87,1	51,-63,1	-110,-116,1	32,-107,1	-31,-7,1	-184,4,1	109,4,1			1,02185304141372	-32,-276,1	-74,-227,1	-15,-242,1	-24,-199,1	-47,-171,1	-139,-175,1	26,-172,1	-161,-89,1	52,-64,1
370,52,1	330,102,1	390,91,1	380,128,1	360,161,1	269,155,1	428,154,1	253,239,1	456,260,1	314,219,1	430,227,1	379,314,1	231,325,1	524,325,1	768	432	132	FI_3	45	262,154534578367	269,118932815958	X	415,321,1		-45,-269,1	-85,-219,1	-25,-230,1	-35,-193,1	-55,-160,1	-146,-166,1	13,-167,1	-162,-82,1	41,-61,1	-101,-102,1	15,-94,1	-36,-7,1	-184,4,1	109,4,1			1,02185304141372	-46,-275,1	-87,-224,1	-26,-235,1	-36,-197,1	-56,-163,1	-149,-170,1	13,-171,1	-166,-84,1	42,-62,1
359,53,1	322,107,1	381,92,1	372,132,1	353,164,1	263,161,1	420,153,1	250,243,1	452,245,1	318,210,1	419,207,1	379,314,1	231,325,1	524,325,1	768	432	135	FI_3	46	261,765161929543	269,118932815958	X	415,321,1		-56,-268,1	-93,-214,1	-34,-229,1	-43,-189,1	-62,-157,1	-152,-160,1	5,-168,1	-165,-78,1	37,-76,1	-97,-111,1	4,-114,1	-36,-7,1	-184,4,1	109,4,1			1,02185304141372	-57,-274,1	-95,-219,1	-35,-234,1	-44,-193,1	-63,-160,1	-155,-163,1	5,-172,1	-169,-80,1	38,-78,1
354,52,1	319,106,1	378,90,1	372,130,1	352,167,1	262,162,1	419,159,1	250,243,1	458,252,1	313,196,1	432,187,1	375,313,1	231,325,1	524,325,1	768	432	138	FI_3	47	261,843464688352	269,118932815958	X	415,321,1		-61,-269,1	-96,-215,1	-37,-231,1	-43,-191,1	-63,-154,1	-153,-159,1	4,-162,1	-165,-78,1	43,-69,1	-102,-125,1	17,-134,1	-40,-8,1	-184,4,1	109,4,1			1,02185304141372	-62,-275,1	-98,-220,1	-38,-236,1	-44,-195,1	-64,-157,1	-156,-162,1	4,-166,1	-169,-80,1	44,-71,1
358,51,1	322,105,1	381,89,1	376,130,1	353,173,1	264,161,1	418,154,1	250,241,1	464,244,1	307,184,1	439,170,1	376,313,1	231,325,1	524,325,1	768	432	141	FI_3	48	262,617592708486	269,118932815958	X	415,321,1		-57,-270,1	-93,-216,1	-34,-232,1	-39,-191,1	-62,-148,1	-151,-160,1	3,-167,1	-165,-80,1	49,-77,1	-108,-137,1	24,-151,1	-39,-8,1	-184,4,1	109,4,1			1,02185304141372	-58,-276,1	-95,-221,1	-35,-237,1	-40,-195,1	-63,-151,1	-154,-163,1	3,-171,1	-169,-82,1	50,-79,1
370,61,1	330,106,1	389,92,1	383,134,1	357,174,1	272,164,1	433,158,1	255,239,1	471,245,1	308,183,1	453,172,1	380,314,1	231,325,1	524,325,1	768	432	144	FI_3	49	253,197551330972	269,118932815958	X	415,321,1		-45,-260,1	-85,-215,1	-26,-229,1	-32,-187,1	-58,-147,1	-143,-157,1	18,-163,1	-160,-82,1	56,-76,1	-107,-138,1	38,-149,1	-35,-7,1	-184,4,1	109,4,1			1,02185304141372	-46,-266,1	-87,-220,1	-27,-234,1	-33,-191,1	-59,-150,1	-146,-160,1	18,-167,1	-163,-84,1	57,-78,1
381,69,1	338,112,1	397,102,1	390,142,1	372,180,1	276,168,1	438,162,1	268,240,1	476,253,1	335,200,1	478,196,1	381,315,1	231,325,1	524,325,1	768	432	147	FI_3	50	246	269,118932815958	X	415,321,1		-34,-252,1	-77,-209,1	-18,-219,1	-25,-179,1	-43,-141,1	-139,-153,1	23,-159,1	-147,-81,1	61,-68,1	-80,-121,1	63,-125,1	-34,-6,1	-184,4,1	109,4,1			1,02185304141372	-35,-258,1	-79,-214,1	-18,-224,1	-26,-183,1	-44,-144,1	-142,-156,1	24,-162,1	-150,-83,1	62,-69,1
391,67,1	350,115,1	408,104,1	398,139,1	374,172,1	290,163,1	447,162,1	280,237,1	480,253,1	364,222,1	466,221,1	385,318,1	231,325,1	524,325,1	768	432	150	FI_3	51	251,071702905764	269,118932815958	X	415,321,1		-24,-254,1	-65,-206,1	-7,-217,1	-17,-182,1	-41,-149,1	-125,-158,1	32,-159,1	-135,-84,1	65,-68,1	-51,-99,1	51,-100,1	-30,-3,1	-184,4,1	109,4,1			1,02185304141372	-25,-260,1	-66,-211,1	-7,-222,1	-17,-186,1	-42,-152,1	-128,-161,1	33,-162,1	-138,-86,1	66,-69,1
404,67,1	358,110,1	415,97,1	406,135,1	383,173,1	299,162,1	454,161,1	285,241,1	491,244,1	386,254,1	450,265,1	389,315,1	231,325,1	524,325,1	768	432	153	FI_3	52	248,453214911782	269,118932815958	X	415,321,1		-11,-254,1	-57,-211,1	0,-224,1	-9,-186,1	-32,-148,1	-116,-159,1	39,-160,1	-130,-80,1	76,-77,1	-29,-67,1	35,-56,1	-26,-6,1	-184,4,1	109,4,1			1,02185304141372	-11,-260,1	-58,-216,1	0,-229,1	-9,-190,1	-33,-151,1	-119,-162,1	40,-163,1	-133,-82,1	78,-79,1
409,63,1	363,106,1	423,101,1	410,135,1	389,171,1	305,161,1	459,161,1	289,244,1	489,250,1	396,286,1	434,292,1	389,315,1	231,325,1	524,325,1	768	432	156	FI_3	53	252,792404949199	269,118932815958	X	415,321,1		-6,-258,1	-52,-215,1	8,-220,1	-5,-186,1	-26,-150,1	-110,-160,1	44,-160,1	-126,-77,1	74,-71,1	-19,-35,1	19,-29,1	-26,-6,1	-184,4,1	109,4,1			1,02185304141372	-6,-264,1	-53,-220,1	8,-225,1	-5,-190,1	-27,-153,1	-112,-163,1	45,-163,1	-129,-79,1	76,-73,1
418,63,1	366,104,1	426,104,1	412,136,1	392,170,1	307,161,1	464,161,1	288,252,1	484,256,1	393,300,1	431,306,1	399,319,1	231,325,1	524,325,1	768	432	159	FI_3	54	256,704109822963	269,118932815958	X	415,321,1		3,-258,1	-49,-217,1	11,-217,1	-3,-185,1	-23,-151,1	-108,-160,1	49,-160,1	-127,-69,1	69,-65,1	-22,-21,1	16,-15,1	-16,-2,1	-184,4,1	109,4,1			1,02185304141372	3,-264,1	-50,-222,1	11,-222,1	-3,-189,1	-24,-154,1	-110,-163,1	50,-163,1	-130,-71,1	71,-66,1
425,68,1	370,105,1	431,108,1	417,138,1	395,171,1	309,162,1	468,163,1	297,263,1	487,266,1	391,304,1	431,307,1	404,320,1	231,325,1	524,325,1	768	432	162	FI_3	55	252,873486154638	269,118932815958	X	415,321,1		10,-253,1	-45,-216,1	16,-213,1	2,-183,1	-20,-150,1	-106,-159,1	53,-158,1	-118,-58,1	72,-55,1	-24,-17,1	16,-14,1	-11,-1,1	-184,4,1	109,4,1			1,02185304141372	10,-259,1	-46,-221,1	16,-218,1	2,-187,1	-20,-153,1	-108,-162,1	54,-161,1	-121,-59,1	74,-56,1
425,70,1	373,105,1	433,108,1	418,140,1	398,169,1	311,159,1	470,163,1	299,262,1	489,266,1	389,306,1	431,308,1	404,320,1	231,325,1	524,325,1	768	432	165	FI_3	56	250,880449616944	269,118932815958	X	415,321,1		10,-251,1	-42,-216,1	18,-213,1	3,-181,1	-17,-152,1	-104,-162,1	55,-158,1	-116,-59,1	74,-55,1	-26,-15,1	16,-13,1	-11,-1,1	-184,4,1	109,4,1			1,02185304141372	10,-256,1	-43,-221,1	18,-218,1	3,-185,1	-17,-155,1	-106,-166,1	56,-161,1	-119,-60,1	76,-56,1
429,67,1	375,103,1	436,104,1	421,137,1	400,168,1	314,157,1	472,163,1	300,259,1	490,266,1	389,305,1	430,307,1	403,319,1	231,325,1	524,325,1	768	432	168	FI_3	57	253,337719260279	269,118932815958	X	415,321,1		14,-254,1	-40,-218,1	21,-217,1	6,-184,1	-15,-153,1	-101,-164,1	57,-158,1	-115,-62,1	75,-55,1	-26,-16,1	15,-14,1	-12,-2,1	-184,4,1	109,4,1			1,02185304141372	14,-260,1	-41,-223,1	21,-222,1	6,-188,1	-15,-156,1	-103,-168,1	58,-161,1	-118,-63,1	77,-56,1
428,63,1	376,101,1	438,105,1	424,136,1	401,167,1	315,155,1	473,163,1	300,258,1	489,266,1	389,304,1	430,306,1	403,318,1	231,325,1	524,325,1	768	432	171	FI_3	58	256,222559506379	269,118932815958	X	415,321,1		13,-258,1	-39,-220,1	23,-216,1	9,-185,1	-14,-154,1	-100,-166,1	58,-158,1	-115,-63,1	74,-55,1	-26,-17,1	15,-15,1	-12,-3,1	-184,4,1	109,4,1			1,02185304141372	13,-264,1	-40,-225,1	24,-221,1	9,-189,1	-14,-157,1	-102,-170,1	59,-161,1	-118,-64,1	76,-56,1
431,62,1	377,99,1	439,101,1	426,132,1	400,166,1	315,153,1	473,162,1	299,257,1	488,266,1	388,303,1	429,305,1	402,317,1	231,325,1	524,325,1	768	432	174	FI_3	59	256,643721918149	269,118932815958	X	415,321,1		16,-259,1	-38,-222,1	24,-220,1	11,-189,1	-15,-155,1	-100,-168,1	58,-159,1	-116,-64,1	73,-55,1	-27,-18,1	14,-16,1	-13,-4,1	-184,4,1	109,4,1			1,02185304141372	16,-265,1	-39,-227,1	25,-225,1	11,-193,1	-15,-158,1	-102,-172,1	59,-162,1	-119,-65,1	75,-56,1
432,63,1	376,100,1	440,101,1	425,133,1	399,166,1	314,152,1	472,161,1	298,257,1	486,266,1	387,302,1	428,304,1	401,316,1	231,325,1	524,325,1	768	432	177	FI_3	60	254,892134048895	269,118932815958	X	415,321,1		17,-258,1	-39,-221,1	25,-220,1	10,-188,1	-16,-155,1	-101,-169,1	57,-160,1	-117,-64,1	71,-55,1	-28,-19,1	13,-17,1	-14,-5,1	-184,4,1	109,4,1			1,02185304141372	17,-264,1	-40,-226,1	26,-225,1	10,-192,1	-16,-158,1	-103,-173,1	58,-163,1	-120,-65,1	73,-56,1
430,64,1	374,101,1	437,103,1	425,135,1	398,166,1	313,152,1	471,161,1	297,257,1	484,266,1	386,301,1	427,305,1	401,316,1	231,325,1	524,325,1	768	432	180	FI_3	61	253,663162481272	269,118932815958	X	415,321,1		15,-257,1	-41,-220,1	22,-218,1	10,-186,1	-17,-155,1	-102,-169,1	56,-160,1	-118,-64,1	69,-55,1	-29,-20,1	12,-16,1	-14,-5,1	-184,4,1	109,4,1			1,02185304141372	15,-263,1	-42,-225,1	22,-223,1	10,-190,1	-17,-158,1	-104,-173,1	57,-163,1	-121,-65,1	71,-56,1
419,65,1	368,99,1	435,101,1	413,137,1	397,165,1	313,151,1	475,166,1	303,263,1	483,266,1	386,300,1	428,304,1	401,315,1	231,325,1	524,325,1	768	432	183	FI_3	62	250,647162361755	269,118932815958	X	415,321,1		4,-256,1	-47,-222,1	20,-220,1	-2,-184,1	-18,-156,1	-102,-170,1	60,-155,1	-112,-58,1	68,-55,1	-29,-21,1	13,-17,1	-14,-6,1	-184,4,1	109,4,1			1,02185304141372	4,-262,1	-48,-227,1	20,-225,1	-2,-188,1	-18,-159,1	-104,-174,1	61,-158,1	-114,-59,1	69,-56,1
409,66,1	368,100,1	431,101,1	404,140,1	399,167,1	312,151,1	475,166,1	302,263,1	483,266,1	385,300,1	427,303,1	401,314,1	231,325,1	524,325,1	768	432	186	FI_3	63	248,128998708333	269,118932815958	X	415,321,1		-6,-255,1	-47,-221,1	16,-220,1	-11,-181,1	-16,-154,1	-103,-170,1	60,-155,1	-113,-58,1	68,-55,1	-30,-21,1	12,-18,1	-14,-7,1	-184,4,1	109,4,1			1,02185304141372	-6,-261,1	-48,-226,1	16,-225,1	-11,-185,1	-16,-157,1	-105,-174,1	61,-158,1	-115,-59,1	69,-56,1
404,67,1	365,102,1	428,101,1	401,140,1	397,167,1	311,151,1	475,166,1	301,263,1	483,266,1	384,299,1	427,302,1	400,313,1	231,325,1	524,325,1	768	432	189	FI_3	64	246,032518175952	269,118932815958	X	415,321,1		-11,-254,1	-50,-219,1	13,-220,1	-14,-181,1	-18,-154,1	-104,-170,1	60,-155,1	-114,-58,1	68,-55,1	-31,-22,1	12,-19,1	-15,-8,1	-184,4,1	109,4,1			1,02185304141372	-11,-260,1	-51,-224,1	13,-225,1	-14,-185,1	-18,-157,1	-106,-174,1	61,-158,1	-116,-59,1	69,-56,1
401,67,1	364,102,1	427,100,1	399,140,1	396,167,1	310,151,1	475,166,1	300,263,1	483,266,1	384,298,1	426,302,1	400,313,1	231,325,1	524,325,1	768	432	192	FI_3	65	246,002032511929	269,118932815958	X	415,321,1		-14,-254,1	-51,-219,1	12,-221,1	-16,-181,1	-19,-154,1	-105,-170,1	60,-155,1	-115,-58,1	68,-55,1	-31,-23,1	11,-19,1	-15,-8,1	-184,4,1	109,4,1			1,02185304141372	-14,-260,1	-52,-224,1	12,-226,1	-16,-185,1	-19,-157,1	-107,-174,1	61,-158,1	-118,-59,1	69,-56,1
398,65,1	363,102,1	426,98,1	398,138,1	395,167,1	310,151,1	475,166,1	299,261,1	483,265,1	390,302,1	427,304,1	403,319,1	231,325,1	524,325,1	768	432	195	FI_3	66	254,049207831869	269,118932815958	X	415,321,1		-17,-256,1	-52,-219,1	11,-223,1	-17,-183,1	-20,-154,1	-105,-170,1	60,-155,1	-116,-60,1	68,-56,1	-25,-19,1	12,-17,1	-12,-2,1	-184,4,1	109,4,1			1,02185304141372	-17,-262,1	-53,-224,1	11,-228,1	-17,-187,1	-20,-157,1	-107,-174,1	61,-158,1	-119,-61,1	69,-57,1
396,62,1	362,100,1	425,95,1	397,136,1	394,166,1	309,150,1	476,165,1	291,254,1	489,260,1	388,275,1	436,285,1	405,316,1	231,325,1	524,325,1	768	432	198	FI_3	67	254,159398803192	269,118932815958	X	415,321,1		-19,-259,1	-53,-221,1	10,-226,1	-18,-185,1	-21,-155,1	-106,-171,1	61,-156,1	-124,-67,1	74,-61,1	-27,-46,1	21,-36,1	-10,-5,1	-184,4,1	109,4,1			1,02185304141372	-19,-265,1	-54,-226,1	10,-231,1	-18,-189,1	-21,-158,1	-108,-175,1	62,-159,1	-127,-68,1	76,-62,1
396,60,1	362,99,1	425,93,1	398,136,1	399,167,1	312,157,1	481,166,1	292,245,1	497,252,1	374,230,1	461,241,1	405,316,1	231,325,1	524,325,1	768	432	201	FI_3	68	256,158154271926	269,118932815958	X	415,321,1		-19,-261,1	-53,-222,1	10,-228,1	-17,-185,1	-16,-154,1	-103,-164,1	66,-155,1	-123,-76,1	82,-69,1	-41,-91,1	46,-80,1	-10,-5,1	-184,4,1	109,4,1			1,02185304141372	-19,-267,1	-54,-227,1	10,-233,1	-17,-189,1	-16,-157,1	-105,-168,1	67,-158,1	-126,-78,1	84,-71,1
402,64,1	365,103,1	429,100,1	399,138,1	400,167,1	312,156,1	482,166,1	294,244,1	492,267,1	356,214,1	481,232,1	405,316,1	231,325,1	524,325,1	768	432	204	FI_3	69	252,017856510208	269,118932815958	X	415,321,1		-13,-257,1	-50,-218,1	14,-221,1	-16,-183,1	-15,-154,1	-103,-165,1	67,-155,1	-121,-77,1	77,-54,1	-59,-107,1	66,-89,1	-10,-5,1	-184,4,1	109,4,1			1,02185304141372	-13,-263,1	-51,-223,1	14,-226,1	-16,-187,1	-15,-157,1	-105,-169,1	68,-158,1	-124,-79,1	79,-55,1
403,65,1	366,104,1	430,101,1	401,136,1	400,168,1	313,157,1	484,171,1	297,251,1	500,255,1	356,254,1	477,267,1	407,316,1	231,325,1	524,325,1	768	432	207	FI_3	70	251,031870486598	269,118932815958	X	415,321,1		-12,-256,1	-49,-217,1	15,-220,1	-14,-185,1	-15,-153,1	-102,-164,1	69,-150,1	-118,-70,1	85,-66,1	-59,-67,1	62,-54,1	-8,-5,1	-184,4,1	109,4,1			1,02185304141372	-12,-262,1	-50,-222,1	15,-225,1	-14,-189,1	-15,-156,1	-104,-168,1	71,-153,1	-121,-72,1	87,-67,1
404,62,1	367,102,1	431,99,1	402,133,1	401,167,1	313,156,1	485,170,1	294,248,1	501,252,1	359,241,1	463,255,1	407,316,1	231,325,1	524,325,1	768	432	210	FI_3	71	254,017715917611	269,118932815958	X	415,321,1		-11,-259,1	-48,-219,1	16,-222,1	-13,-188,1	-14,-154,1	-102,-165,1	70,-151,1	-121,-73,1	86,-69,1	-56,-80,1	48,-66,1	-8,-5,1	-184,4,1	109,4,1			1,02185304141372	-11,-265,1	-49,-224,1	16,-227,1	-13,-192,1	-14,-157,1	-104,-169,1	72,-154,1	-124,-75,1	88,-71,1
403,62,1	367,101,1	431,98,1	403,133,1	402,166,1	313,154,1	486,169,1	293,247,1	500,259,1	351,237,1	463,268,1	404,315,1	231,325,1	524,325,1	768	432	213	FI_3	72	253,001976276866	269,118932815958	X	415,321,1		-12,-259,1	-48,-220,1	16,-223,1	-12,-188,1	-13,-155,1	-102,-167,1	71,-152,1	-122,-74,1	85,-62,1	-64,-84,1	48,-53,1	-11,-6,1	-184,4,1	109,4,1			1,02185304141372	-12,-265,1	-49,-225,1	16,-228,1	-12,-192,1	-13,-158,1	-104,-171,1	73,-155,1	-125,-76,1	87,-63,1
405,61,1	368,100,1	432,98,1	405,135,1	402,167,1	315,154,1	486,171,1	298,250,1	500,264,1	360,264,1	458,280,1	405,316,1	231,325,1	524,325,1	768	432	216	FI_3	73	255	269,118932815958	X	415,321,1		-10,-260,1	-47,-221,1	17,-223,1	-10,-186,1	-13,-154,1	-100,-167,1	71,-150,1	-117,-71,1	85,-57,1	-55,-57,1	43,-41,1	-10,-5,1	-184,4,1	109,4,1			1,02185304141372	-10,-266,1	-48,-226,1	17,-228,1	-10,-190,1	-13,-157,1	-102,-171,1	73,-153,1	-120,-73,1	87,-58,1
410,56,1	371,95,1	434,95,1	411,132,1	409,166,1	318,154,1	490,168,1	300,256,1	500,263,1	382,281,1	445,289,1	395,315,1	231,325,1	524,325,1	768	432	219	FI_3	74	259,433999313891	269,118932815958	X	415,321,1		-5,-265,1	-44,-226,1	19,-226,1	-4,-189,1	-6,-155,1	-97,-167,1	75,-153,1	-115,-65,1	85,-58,1	-33,-40,1	30,-32,1	-20,-6,1	-184,4,1	109,4,1			1,02185304141372	-5,-271,1	-45,-231,1	19,-231,1	-4,-193,1	-6,-158,1	-99,-171,1	77,-156,1	-118,-66,1	87,-59,1
414,53,1	373,93,1	438,95,1	414,130,1	411,165,1	320,156,1	491,167,1	308,259,1	498,267,1	394,297,1	438,299,1	407,320,1	231,325,1	524,325,1	768	432	222	FI_3	75	267,091744537341	269,118932815958	X	415,321,1		-1,-268,1	-42,-228,1	23,-226,1	-1,-191,1	-4,-156,1	-95,-165,1	76,-154,1	-107,-62,1	83,-54,1	-21,-24,1	23,-22,1	-8,-1,1	-184,4,1	109,4,1			1,02185304141372	-1,-274,1	-43,-233,1	24,-231,1	-1,-195,1	-4,-159,1	-97,-169,1	78,-157,1	-109,-63,1	85,-55,1
419,53,1	377,93,1	442,96,1	419,130,1	414,165,1	323,155,1	493,166,1	310,261,1	496,272,1	396,305,1	440,305,1	410,321,1	231,325,1	524,325,1	768	432	225	FI_3	76	268,151076820512	269,118932815958	X	415,321,1		4,-268,1	-38,-228,1	27,-225,1	4,-191,1	-1,-156,1	-92,-166,1	78,-155,1	-105,-60,1	81,-49,1	-19,-16,1	25,-16,1	-5,0,1	-184,4,1	109,4,1			1,02185304141372	4,-274,1	-39,-233,1	28,-230,1	4,-195,1	-1,-159,1	-94,-170,1	80,-158,1	-107,-61,1	83,-50,1
423,52,1	381,94,1	445,92,1	423,131,1	417,164,1	326,155,1	496,166,1	311,261,1	507,270,1	396,305,1	441,305,1	415,321,1	231,325,1	524,325,1	768	432	228	FI_3	77	269,118932815958	269,118932815958	MAX	415,321,1		8,-269,1	-34,-227,1	30,-229,1	8,-190,1	2,-157,1	-89,-166,1	81,-155,1	-104,-60,1	92,-51,1	-19,-16,1	26,-16,1	0,0,1	-184,4,1	109,4,1			1,02185304141372	8,-275,1	-35,-232,1	31,-234,1	8,-194,1	2,-160,1	-91,-170,1	83,-158,1	-106,-61,1	94,-52,1
428,52,1	391,100,1	451,99,1	430,131,1	420,165,1	330,158,1	498,166,1	313,261,1	511,269,1	397,303,1	442,304,1	416,320,1	231,325,1	524,325,1	768	432	231	FI_3	78	268,268522193715	269,118932815958	X	415,321,1		13,-269,1	-24,-221,1	36,-222,1	15,-190,1	5,-156,1	-85,-163,1	83,-155,1	-102,-60,1	96,-52,1	-18,-18,1	27,-17,1	1,-1,1	-184,4,1	109,4,1			1,02185304141372	13,-275,1	-25,-226,1	37,-227,1	15,-194,1	5,-159,1	-87,-167,1	85,-158,1	-104,-61,1	98,-53,1
432,56,1	394,102,1	454,102,1	433,132,1	421,166,1	332,158,1	500,166,1	314,261,1	510,269,1	397,302,1	442,303,1	416,319,1	231,325,1	524,325,1	768	432	234	FI_3	79	263,486242525108	269,118932815958	X	415,321,1		17,-265,1	-21,-219,1	39,-219,1	18,-189,1	6,-155,1	-83,-163,1	85,-155,1	-101,-60,1	95,-52,1	-18,-19,1	27,-18,1	1,-2,1	-184,4,1	109,4,1			1,02185304141372	17,-271,1	-21,-224,1	40,-224,1	18,-193,1	6,-158,1	-85,-167,1	87,-158,1	-103,-61,1	97,-53,1
436,65,1	397,107,1	456,110,1	433,143,1	421,169,1	333,158,1	501,167,1	314,261,1	509,269,1	396,301,1	441,302,1	415,319,1	231,325,1	524,325,1	768	432	237	FI_3	80	254,86663179004	269,118932815958	X	415,321,1		21,-256,1	-18,-214,1	41,-211,1	18,-178,1	6,-152,1	-82,-163,1	86,-154,1	-101,-60,1	94,-52,1	-19,-20,1	26,-19,1	0,-2,1	-184,4,1	109,4,1			1,02185304141372	21,-262,1	-18,-219,1	42,-216,1	18,-182,1	6,-155,1	-84,-167,1	88,-157,1	-103,-61,1	96,-53,1
435,63,1	397,107,1	456,108,1	435,142,1	421,169,1	334,158,1	501,168,1	314,260,1	508,270,1	395,300,1	440,301,1	414,318,1	231,325,1	524,325,1	768	432	240	FI_3	81	255,863244722645	269,118932815958	X	415,321,1		20,-258,1	-18,-214,1	41,-213,1	20,-179,1	6,-152,1	-81,-163,1	86,-153,1	-101,-61,1	93,-51,1	-20,-21,1	25,-20,1	-1,-3,1	-184,4,1	109,4,1			1,02185304141372	20,-264,1	-18,-219,1	42,-218,1	20,-183,1	6,-155,1	-83,-167,1	88,-156,1	-103,-62,1	95,-52,1
433,59,1	395,103,1	454,104,1	433,140,1	419,167,1	332,157,1	499,167,1	313,258,1	507,270,1	394,300,1	438,301,1	413,318,1	231,325,1	524,325,1	768	432	243	FI_3	82	259,771053044792	269,118932815958	X	415,321,1		18,-262,1	-20,-218,1	39,-217,1	18,-181,1	4,-154,1	-83,-164,1	84,-154,1	-102,-63,1	92,-51,1	-21,-21,1	23,-20,1	-2,-3,1	-184,4,1	109,4,1			1,02185304141372	18,-268,1	-20,-223,1	40,-222,1	18,-185,1	4,-157,1	-85,-168,1	86,-157,1	-104,-64,1	94,-52,1
428,57,1	390,101,1	452,104,1	430,138,1	415,166,1	327,157,1	494,167,1	310,258,1	506,270,1	393,300,1	436,300,1	412,318,1	231,325,1	524,325,1	768	432	246	FI_3	83	261,489961566405	269,118932815958	X	415,321,1		13,-264,1	-25,-220,1	37,-217,1	15,-183,1	0,-155,1	-88,-164,1	79,-154,1	-105,-63,1	91,-51,1	-22,-21,1	21,-21,1	-3,-3,1	-184,4,1	109,4,1			1,02185304141372	13,-270,1	-26,-225,1	38,-222,1	15,-187,1	0,-158,1	-90,-168,1	81,-157,1	-107,-64,1	93,-52,1
420,56,1	381,100,1	445,102,1	421,137,1	406,164,1	318,157,1	485,165,1	304,258,1	500,272,1	392,302,1	436,300,1	413,318,1	231,325,1	524,325,1	768	432	249	FI_3	84	262,093494768565	269,118932815958	X	415,321,1		5,-265,1	-34,-221,1	30,-219,1	6,-184,1	-9,-157,1	-97,-164,1	70,-156,1	-111,-63,1	85,-49,1	-23,-19,1	21,-21,1	-2,-3,1	-184,4,1	109,4,1			1,02185304141372	5,-271,1	-35,-226,1	31,-224,1	6,-188,1	-9,-160,1	-99,-168,1	72,-159,1	-113,-64,1	87,-50,1
409,55,1	370,99,1	433,98,1	414,136,1	399,168,1	311,160,1	476,169,1	296,256,1	488,268,1	390,296,1	438,300,1	414,314,1	231,325,1	524,325,1	768	432	252	FI_3	85	259,048258052433	269,118932815958	X	415,321,1		-6,-266,1	-45,-222,1	18,-223,1	-1,-185,1	-16,-153,1	-104,-161,1	61,-152,1	-119,-65,1	73,-53,1	-25,-25,1	23,-21,1	-1,-7,1	-184,4,1	109,4,1			1,02185304141372	-6,-272,1	-46,-227,1	18,-228,1	-1,-189,1	-16,-156,1	-106,-165,1	62,-155,1	-122,-66,1	75,-54,1
402,60,1	362,106,1	421,101,1	405,137,1	389,170,1	298,161,1	460,165,1	286,258,1	484,258,1	375,277,1	440,294,1	398,315,1	231,325,1	524,325,1	768	432	255	FI_3	86	255,031370619381	269,118932815958	X	415,321,1		-13,-261,1	-53,-215,1	6,-220,1	-10,-184,1	-26,-151,1	-117,-160,1	45,-156,1	-129,-63,1	69,-63,1	-40,-44,1	25,-27,1	-17,-6,1	-184,4,1	109,4,1			1,02185304141372	-13,-267,1	-54,-220,1	6,-225,1	-10,-188,1	-27,-154,1	-120,-163,1	46,-159,1	-132,-64,1	71,-64,1
390,55,1	347,105,1	404,96,1	393,131,1	374,167,1	283,162,1	444,160,1	268,258,1	470,253,1	354,250,1	434,281,1	387,316,1	231,325,1	524,325,1	768	432	258	FI_3	87	261,017240809874	269,118932815958	X	415,321,1		-25,-266,1	-68,-216,1	-11,-225,1	-22,-190,1	-41,-154,1	-132,-159,1	29,-161,1	-147,-63,1	55,-68,1	-61,-71,1	19,-40,1	-28,-5,1	-184,4,1	109,4,1			1,02185304141372	-26,-272,1	-69,-221,1	-11,-230,1	-22,-194,1	-42,-157,1	-135,-162,1	30,-165,1	-150,-64,1	56,-69,1
370,58,1	332,106,1	388,95,1	381,132,1	358,171,1	271,167,1	426,158,1	255,259,1	449,253,1	323,240,1	414,276,1	379,315,1	231,325,1	524,325,1	768	432	261	FI_3	88	257,157539263386	269,118932815958	X	415,321,1		-45,-263,1	-83,-215,1	-27,-226,1	-34,-189,1	-57,-150,1	-144,-154,1	11,-163,1	-160,-62,1	34,-68,1	-92,-81,1	-1,-45,1	-36,-6,1	-184,4,1	109,4,1			1,02185304141372	-46,-269,1	-85,-220,1	-28,-231,1	-35,-193,1	-58,-153,1	-147,-157,1	11,-167,1	-163,-63,1	35,-69,1
357,65,1	317,110,1	373,98,1	367,134,1	342,172,1	255,169,1	413,160,1	240,256,1	433,252,1	293,244,1	397,281,1	367,314,1	231,325,1	524,325,1	768	432	264	FI_3	89	249,20072231035	269,118932815958	X	415,321,1		-58,-256,1	-98,-211,1	-42,-223,1	-48,-187,1	-73,-149,1	-160,-152,1	-2,-161,1	-175,-65,1	18,-69,1	-122,-77,1	-18,-40,1	-48,-7,1	-184,4,1	109,4,1			1,02185304141372	-59,-262,1	-100,-216,1	-43,-228,1	-49,-191,1	-75,-152,1	-163,-155,1	-2,-165,1	-179,-66,1	18,-71,1
346,71,1	304,116,1	360,103,1	354,141,1	329,174,1	242,171,1	397,160,1	225,270,1	417,253,1	276,275,1	387,288,1	351,315,1	231,325,1	524,325,1	768	432	267	FI_3	90	244,051224131329	269,118932815958	X	415,321,1		-69,-250,1	-111,-205,1	-55,-218,1	-61,-180,1	-86,-147,1	-173,-150,1	-18,-161,1	-190,-51,1	2,-68,1	-139,-46,1	-28,-33,1	-64,-6,1	-184,4,1	109,4,1			1,02185304141372	-71,-255,1	-113,-209,1	-56,-223,1	-62,-184,1	-88,-150,1	-177,-153,1	-18,-165,1	-194,-52,1	2,-69,1
335,76,1	293,120,1	350,108,1	343,145,1	318,177,1	231,175,1	383,160,1	225,273,1	403,253,1	271,287,1	377,290,1	345,317,1	231,325,1	524,325,1	768	432	270	FI_3	91	241,207379654935	269,118932815958	X	415,321,1		-80,-245,1	-122,-201,1	-65,-213,1	-72,-176,1	-97,-144,1	-184,-146,1	-32,-161,1	-190,-48,1	-12,-68,1	-144,-34,1	-38,-31,1	-70,-4,1	-184,4,1	109,4,1			1,02185304141372	-82,-250,1	-125,-205,1	-66,-218,1	-74,-180,1	-99,-147,1	-188,-149,1	-33,-165,1	-194,-49,1	-12,-69,1
321,72,1	282,121,1	337,105,1	331,144,1	308,175,1	223,176,1	373,157,1	213,277,1	394,254,1	267,275,1	373,292,1	330,319,1	231,325,1	524,325,1	768	432	273	FI_3	92	247,163913223593	269,118932815958	X	415,321,1		-94,-249,1	-133,-200,1	-78,-216,1	-84,-177,1	-107,-146,1	-192,-145,1	-42,-164,1	-202,-44,1	-21,-67,1	-148,-46,1	-42,-29,1	-85,-2,1	-184,4,1	109,4,1			1,02185304141372	-96,-254,1	-136,-204,1	-80,-221,1	-86,-181,1	-109,-149,1	-196,-148,1	-43,-168,1	-206,-45,1	-21,-68,1
313,69,1	275,119,1	330,102,1	324,141,1	302,173,1	217,176,1	366,154,1	213,279,1	391,248,1	264,286,1	369,290,1	328,317,1	231,325,1	524,325,1	768	432	276	FI_3	93	248,453214911782	269,118932815958	X	415,321,1		-102,-252,1	-140,-202,1	-85,-219,1	-91,-180,1	-113,-148,1	-198,-145,1	-49,-167,1	-202,-42,1	-24,-73,1	-151,-35,1	-46,-31,1	-87,-4,1	-184,4,1	109,4,1			1,02185304141372	-104,-258,1	-143,-206,1	-87,-224,1	-93,-184,1	-115,-151,1	-202,-148,1	-50,-171,1	-206,-43,1	-25,-75,1
304,65,1	269,117,1	324,98,1	321,138,1	298,172,1	213,177,1	362,153,1	213,277,1	388,247,1	264,273,1	366,289,1	325,317,1	231,325,1	524,325,1	768	432	279	FI_3	94	252,873486154638	269,118932815958	X	415,321,1		-111,-256,1	-146,-204,1	-91,-223,1	-94,-183,1	-117,-149,1	-202,-144,1	-53,-168,1	-202,-44,1	-27,-74,1	-151,-48,1	-49,-32,1	-90,-4,1	-184,4,1	109,4,1			1,02185304141372	-113,-262,1	-149,-208,1	-93,-228,1	-96,-187,1	-120,-152,1	-206,-147,1	-54,-172,1	-206,-45,1	-28,-76,1
301,63,1	265,114,1	320,96,1	319,133,1	294,170,1	209,175,1	359,152,1	212,275,1	386,246,1	260,276,1	364,287,1	323,316,1	231,325,1	524,325,1	768	432	282	FI_3	95	253,954720373534	269,118932815958	X	415,321,1		-114,-258,1	-150,-207,1	-95,-225,1	-96,-188,1	-121,-151,1	-206,-146,1	-56,-169,1	-203,-46,1	-29,-75,1	-155,-45,1	-51,-34,1	-92,-5,1	-184,4,1	109,4,1			1,02185304141372	-116,-264,1	-153,-212,1	-97,-230,1	-98,-192,1	-124,-154,1	-211,-149,1	-57,-173,1	-207,-47,1	-30,-77,1
306,62,1	263,109,1	321,100,1	313,133,1	291,168,1	206,174,1	356,150,1	205,274,1	384,244,1	257,266,1	365,285,1	322,318,1	231,325,1	524,325,1	768	432	285	FI_3	96	256,499512670102	269,118932815958	X	415,321,1		-109,-259,1	-152,-212,1	-94,-221,1	-102,-188,1	-124,-153,1	-209,-147,1	-59,-171,1	-210,-47,1	-31,-77,1	-158,-55,1	-50,-36,1	-93,-3,1	-184,4,1	109,4,1			1,02185304141372	-111,-265,1	-155,-217,1	-96,-226,1	-104,-192,1	-127,-156,1	-214,-150,1	-60,-175,1	-215,-48,1	-32,-79,1
310,66,1	261,110,1	322,102,1	309,138,1	289,166,1	203,172,1	355,152,1	208,273,1	384,247,1	266,273,1	363,281,1	320,315,1	231,325,1	524,325,1	768	432	288	FI_3	97	249,20072231035	269,118932815958	X	415,321,1		-105,-255,1	-154,-211,1	-93,-219,1	-106,-183,1	-126,-155,1	-212,-149,1	-60,-169,1	-207,-48,1	-31,-74,1	-149,-48,1	-52,-40,1	-95,-6,1	-184,4,1	109,4,1			1,02185304141372	-107,-261,1	-157,-216,1	-95,-224,1	-108,-187,1	-129,-158,1	-217,-152,1	-61,-173,1	-212,-49,1	-32,-76,1
308,63,1	261,108,1	322,102,1	308,136,1	289,163,1	202,170,1	359,155,1	206,272,1	383,247,1	271,271,1	362,279,1	322,315,1	231,325,1	524,325,1	768	432	291	FI_3	98	252,388589282479	269,118932815958	X	415,321,1		-107,-258,1	-154,-213,1	-93,-219,1	-107,-185,1	-126,-158,1	-213,-151,1	-56,-166,1	-209,-49,1	-32,-74,1	-144,-50,1	-53,-42,1	-93,-6,1	-184,4,1	109,4,1			1,02185304141372	-109,-264,1	-157,-218,1	-95,-224,1	-109,-189,1	-129,-161,1	-218,-154,1	-57,-170,1	-214,-50,1	-33,-76,1
308,63,1	261,108,1	322,104,1	308,137,1	290,163,1	202,169,1	359,156,1	206,272,1	383,248,1	274,276,1	359,287,1	320,316,1	231,325,1	524,325,1	768	432	294	FI_3	99	253,284425103479	269,118932815958	X	415,321,1		-107,-258,1	-154,-213,1	-93,-217,1	-107,-184,1	-125,-158,1	-213,-152,1	-56,-165,1	-209,-49,1	-32,-73,1	-141,-45,1	-56,-34,1	-95,-5,1	-184,4,1	109,4,1			1,02185304141372	-109,-264,1	-157,-218,1	-95,-222,1	-109,-188,1	-128,-161,1	-218,-155,1	-57,-169,1	-214,-50,1	-33,-75,1
308,63,1	261,107,1	322,102,1	308,136,1	290,163,1	202,168,1	359,156,1	205,271,1	382,248,1	274,276,1	357,286,1	319,315,1	231,325,1	524,325,1	768	432	297	FI_3	100	252,239965112589	269,118932815958	X	415,321,1		-107,-258,1	-154,-214,1	-93,-219,1	-107,-185,1	-125,-158,1	-213,-153,1	-56,-165,1	-210,-50,1	-33,-73,1	-141,-45,1	-58,-35,1	-96,-6,1	-184,4,1	109,4,1			1,02185304141372	-109,-264,1	-157,-219,1	-95,-224,1	-109,-189,1	-128,-161,1	-218,-156,1	-57,-169,1	-215,-51,1	-34,-75,1
308,62,1	262,107,1	324,101,1	313,136,1	289,164,1	201,167,1	359,156,1	204,270,1	381,248,1	274,276,1	355,287,1	321,316,1	231,325,1	524,325,1	768	432	300	FI_3	101	254,332459587839	269,118932815958	X	415,321,1		-107,-259,1	-153,-214,1	-91,-220,1	-102,-185,1	-126,-157,1	-214,-154,1	-56,-165,1	-211,-51,1	-34,-73,1	-141,-45,1	-60,-34,1	-94,-5,1	-184,4,1	109,4,1			1,02185304141372	-109,-265,1	-156,-219,1	-93,-225,1	-104,-189,1	-129,-160,1	-219,-157,1	-57,-169,1	-216,-52,1	-35,-75,1
307,61,1	263,108,1	325,100,1	312,137,1	293,166,1	201,166,1	359,156,1	203,268,1	381,248,1	276,275,1	354,286,1	317,316,1	231,325,1	524,325,1	768	432	303	FI_3	102	255,196003103497	269,118932815958	X	415,321,1		-108,-260,1	-152,-213,1	-90,-221,1	-103,-184,1	-122,-155,1	-214,-155,1	-56,-165,1	-212,-53,1	-34,-73,1	-139,-46,1	-61,-35,1	-98,-5,1	-184,4,1	109,4,1			1,02185304141372	-110,-266,1	-155,-218,1	-92,-226,1	-105,-188,1	-125,-158,1	-219,-158,1	-57,-169,1	-217,-54,1	-35,-75,1
309,63,1	265,110,1	326,104,1	316,137,1	294,166,1	206,167,1	362,157,1	199,262,1	389,251,1	275,244,1	371,253,1	317,317,1	231,325,1	524,325,1	768	432	306	FI_3	103	254,125953023299	269,118932815958	X	415,321,1		-106,-258,1	-150,-211,1	-89,-217,1	-99,-184,1	-121,-155,1	-209,-154,1	-53,-164,1	-216,-59,1	-26,-70,1	-140,-77,1	-44,-68,1	-98,-4,1	-184,4,1	109,4,1			1,02185304141372	-108,-264,1	-153,-216,1	-91,-222,1	-101,-188,1	-124,-158,1	-214,-157,1	-54,-168,1	-221,-60,1	-27,-72,1
314,69,1	269,113,1	330,107,1	320,141,1	297,168,1	208,166,1	366,158,1	200,259,1	392,250,1	267,236,1	389,238,1	315,319,1	231,325,1	524,325,1	768	432	309	FI_3	104	250,001999992	269,118932815958	X	415,321,1		-101,-252,1	-146,-208,1	-85,-214,1	-95,-180,1	-118,-153,1	-207,-155,1	-49,-163,1	-215,-62,1	-23,-71,1	-148,-85,1	-26,-83,1	-100,-2,1	-184,4,1	109,4,1			1,02185304141372	-103,-258,1	-149,-213,1	-87,-219,1	-97,-184,1	-121,-156,1	-212,-158,1	-50,-167,1	-220,-63,1	-24,-73,1
317,64,1	274,110,1	335,103,1	325,139,1	303,166,1	218,166,1	374,161,1	206,257,1	401,264,1	274,251,1	390,255,1	323,315,1	231,325,1	524,325,1	768	432	312	FI_3	105	251,071702905764	269,118932815958	X	415,321,1		-98,-257,1	-141,-211,1	-80,-218,1	-90,-182,1	-112,-155,1	-197,-155,1	-41,-160,1	-209,-64,1	-14,-57,1	-141,-70,1	-25,-66,1	-92,-6,1	-184,4,1	109,4,1			1,02185304141372	-100,-263,1	-144,-216,1	-82,-223,1	-92,-186,1	-114,-158,1	-201,-158,1	-42,-163,1	-214,-65,1	-14,-58,1
331,65,1	288,109,1	344,100,1	334,134,1	312,162,1	225,163,1	384,162,1	214,263,1	409,255,1	299,266,1	385,285,1	329,316,1	231,325,1	524,325,1	768	432	315	FI_3	106	251,007968001018	269,118932815958	X	415,321,1		-84,-256,1	-127,-212,1	-71,-221,1	-81,-187,1	-103,-159,1	-190,-158,1	-31,-159,1	-201,-58,1	-6,-66,1	-116,-55,1	-30,-36,1	-86,-5,1	-184,4,1	109,4,1			1,02185304141372	-86,-262,1	-130,-217,1	-73,-226,1	-83,-191,1	-105,-162,1	-194,-161,1	-32,-162,1	-205,-59,1	-6,-67,1
343,61,1	300,106,1	356,96,1	347,132,1	328,163,1	238,162,1	398,163,1	214,263,1	420,262,1	314,291,1	383,304,1	328,312,1	231,325,1	524,325,1	768	432	318	FI_3	107	251,447807705695	269,118932815958	X	415,321,1		-72,-260,1	-115,-215,1	-59,-225,1	-68,-189,1	-87,-158,1	-177,-159,1	-17,-158,1	-201,-58,1	5,-59,1	-101,-30,1	-32,-17,1	-87,-9,1	-184,4,1	109,4,1			1,02185304141372	-74,-266,1	-118,-220,1	-60,-230,1	-69,-193,1	-89,-161,1	-181,-162,1	-17,-161,1	-205,-59,1	5,-60,1
359,58,1	314,102,1	371,97,1	360,130,1	342,159,1	251,158,1	413,159,1	234,259,1	435,261,1	333,306,1	383,305,1	356,316,1	231,325,1	524,325,1	768	432	321	FI_3	108	258,017441270934	269,118932815958	X	415,321,1		-56,-263,1	-101,-219,1	-44,-224,1	-55,-191,1	-73,-162,1	-164,-163,1	-2,-162,1	-181,-62,1	20,-60,1	-82,-15,1	-32,-16,1	-59,-5,1	-184,4,1	109,4,1			1,02185304141372	-57,-269,1	-103,-224,1	-45,-229,1	-56,-195,1	-75,-166,1	-168,-167,1	-2,-166,1	-185,-63,1	20,-61,1
375,59,1	331,104,1	388,101,1	377,132,1	355,162,1	267,160,1	428,159,1	255,268,1	452,260,1	333,306,1	398,298,1	367,316,1	231,325,1	524,325,1	768	432	324	FI_3	109	257,124483470556	269,118932815958	X	415,321,1		-40,-262,1	-84,-217,1	-27,-220,1	-38,-189,1	-60,-159,1	-148,-161,1	13,-162,1	-160,-53,1	37,-61,1	-82,-15,1	-17,-23,1	-48,-5,1	-184,4,1	109,4,1			1,02185304141372	-41,-268,1	-86,-222,1	-28,-225,1	-39,-193,1	-61,-162,1	-151,-165,1	13,-166,1	-163,-54,1	38,-62,1
391,62,1	346,105,1	403,103,1	390,134,1	370,162,1	281,159,1	444,159,1	264,267,1	469,261,1	333,305,1	421,297,1	377,316,1	231,325,1	524,325,1	768	432	327	FI_3	110	254,385534179914	269,118932815958	X	415,321,1		-24,-259,1	-69,-216,1	-12,-218,1	-25,-187,1	-45,-159,1	-134,-162,1	29,-162,1	-151,-54,1	54,-60,1	-82,-16,1	6,-24,1	-38,-5,1	-184,4,1	109,4,1			1,02185304141372	-25,-265,1	-71,-221,1	-12,-223,1	-26,-191,1	-46,-162,1	-137,-166,1	30,-166,1	-154,-55,1	55,-61,1
404,59,1	359,104,1	416,97,1	404,131,1	383,161,1	293,157,1	458,159,1	274,265,1	482,263,1	333,304,1	433,298,1	386,315,1	231,325,1	524,325,1	768	432	330	FI_3	111	256,632032295269	269,118932815958	X	415,321,1		-11,-262,1	-56,-217,1	1,-224,1	-11,-190,1	-32,-160,1	-122,-164,1	43,-162,1	-141,-56,1	67,-58,1	-82,-17,1	18,-23,1	-29,-6,1	-184,4,1	109,4,1			1,02185304141372	-11,-268,1	-57,-222,1	1,-229,1	-11,-194,1	-33,-163,1	-125,-168,1	44,-166,1	-144,-57,1	68,-59,1
413,58,1	369,103,1	427,98,1	416,130,1	393,160,1	303,155,1	468,160,1	280,262,1	489,264,1	332,304,1	432,298,1	391,313,1	231,325,1	524,325,1	768	432	333	FI_3	112	255,947260192408	269,118932815958	X	415,321,1		-2,-263,1	-46,-218,1	12,-223,1	1,-191,1	-22,-161,1	-112,-166,1	53,-161,1	-135,-59,1	74,-57,1	-83,-17,1	17,-23,1	-24,-8,1	-184,4,1	109,4,1			1,02185304141372	-2,-269,1	-47,-223,1	12,-228,1	1,-195,1	-22,-165,1	-114,-170,1	54,-165,1	-138,-60,1	76,-58,1
420,59,1	376,102,1	434,99,1	421,131,1	400,159,1	310,154,1	475,160,1	285,261,1	495,264,1	331,303,1	434,297,1	396,315,1	231,325,1	524,325,1	768	432	336	FI_3	113	257,122538879811	269,118932815958	X	415,321,1		5,-262,1	-39,-219,1	19,-222,1	6,-190,1	-15,-162,1	-105,-167,1	60,-161,1	-130,-60,1	80,-57,1	-84,-18,1	19,-24,1	-19,-6,1	-184,4,1	109,4,1			1,02185304141372	5,-268,1	-40,-224,1	19,-227,1	6,-194,1	-15,-166,1	-107,-171,1	61,-165,1	-133,-61,1	82,-58,1
424,57,1	381,102,1	442,98,1	425,132,1	405,158,1	315,153,1	481,160,1	289,260,1	498,265,1	330,303,1	434,297,1	403,316,1	231,325,1	524,325,1	768	432	339	FI_3	114	259,849956705788	269,118932815958	X	415,321,1		9,-264,1	-34,-219,1	27,-223,1	10,-189,1	-10,-163,1	-100,-168,1	66,-161,1	-126,-61,1	83,-56,1	-85,-18,1	19,-24,1	-12,-5,1	-184,4,1	109,4,1			1,02185304141372	9,-270,1	-35,-224,1	28,-228,1	10,-193,1	-10,-167,1	-102,-172,1	67,-165,1	-129,-62,1	85,-57,1
427,57,1	385,101,1	445,100,1	429,133,1	409,157,1	318,151,1	487,161,1	291,258,1	500,265,1	330,302,1	434,297,1	405,315,1	231,325,1	524,325,1	768	432	342	FI_3	115	258,936285599373	269,118932815958	X	415,321,1		12,-264,1	-30,-220,1	30,-221,1	14,-188,1	-6,-164,1	-97,-170,1	72,-160,1	-124,-63,1	85,-56,1	-85,-19,1	19,-24,1	-10,-6,1	-184,4,1	109,4,1			1,02185304141372	12,-270,1	-31,-225,1	31,-226,1	14,-192,1	-6,-168,1	-99,-174,1	74,-163,1	-127,-64,1	87,-57,1
435,58,1	387,101,1	449,99,1	433,134,1	413,161,1	321,150,1	490,162,1	292,256,1	501,264,1	330,302,1	441,301,1	407,314,1	231,325,1	524,325,1	768	432	345	FI_3	116	257,526697645118	269,118932815958	X	415,321,1		20,-263,1	-28,-220,1	34,-222,1	18,-187,1	-2,-160,1	-94,-171,1	75,-159,1	-123,-65,1	86,-57,1	-85,-19,1	26,-20,1	-8,-7,1	-184,4,1	109,4,1			1,02185304141372	20,-269,1	-29,-225,1	35,-227,1	18,-191,1	-2,-163,1	-96,-175,1	77,-162,1	-126,-66,1	88,-58,1
430,56,1	385,100,1	449,97,1	431,132,1	417,164,1	325,154,1	496,167,1	292,249,1	517,257,1	328,276,1	464,274,1	416,315,1	231,325,1	524,325,1	768	432	348	FI_3	117	259,378102391085	269,118932815958	X	415,321,1		15,-265,1	-30,-221,1	34,-224,1	16,-189,1	2,-157,1	-90,-167,1	81,-154,1	-123,-72,1	102,-64,1	-87,-45,1	49,-47,1	1,-6,1	-184,4,1	109,4,1			1,02185304141372	15,-271,1	-31,-226,1	35,-229,1	16,-193,1	2,-160,1	-92,-171,1	83,-157,1	-126,-74,1	104,-65,1
416,55,1	380,96,1	443,93,1	420,131,1	418,162,1	326,151,1	499,165,1	296,241,1	523,250,1	316,222,1	496,225,1	416,314,1	231,325,1	524,325,1	768	432	351	FI_3	118	259	269,118932815958	X	415,321,1		1,-266,1	-35,-225,1	28,-228,1	5,-190,1	3,-159,1	-89,-170,1	84,-156,1	-119,-80,1	108,-71,1	-99,-99,1	81,-96,1	1,-7,1	-184,4,1	109,4,1			1,02185304141372	1,-272,1	-36,-230,1	29,-233,1	5,-194,1	3,-162,1	-91,-174,1	86,-159,1	-122,-82,1	110,-73,1
408,59,1	381,105,1	441,100,1	412,136,1	418,162,1	327,149,1	500,163,1	296,230,1	524,244,1	296,187,1	520,198,1	417,316,1	231,325,1	524,325,1	768	432	354	FI_3	119	257,157539263386	269,118932815958	X	415,321,1		-7,-262,1	-34,-216,1	26,-221,1	-3,-185,1	3,-159,1	-88,-172,1	85,-158,1	-119,-91,1	109,-77,1	-119,-134,1	105,-123,1	2,-5,1	-184,4,1	109,4,1			1,02185304141372	-7,-268,1	-35,-221,1	27,-226,1	-3,-189,1	3,-162,1	-90,-176,1	87,-161,1	-122,-93,1	111,-79,1
408,62,1	380,106,1	439,102,1	404,138,1	417,163,1	332,151,1	501,162,1	297,233,1	524,247,1	279,213,1	526,218,1	414,315,1	231,325,1	524,325,1	768	432	357	FI_3	120	253,071136244337	269,118932815958	X	415,321,1		-7,-259,1	-35,-215,1	24,-219,1	-11,-183,1	2,-158,1	-83,-170,1	86,-159,1	-118,-88,1	109,-74,1	-136,-108,1	111,-103,1	-1,-6,1	-184,4,1	109,4,1			1,02185304141372	-7,-265,1	-36,-220,1	25,-224,1	-11,-187,1	2,-161,1	-85,-174,1	88,-162,1	-121,-90,1	111,-76,1
406,59,1	381,99,1	439,102,1	401,132,1	417,162,1	333,151,1	501,163,1	294,228,1	533,240,1	253,263,1	531,276,1	414,315,1	231,325,1	524,325,1	768	432	360	FI_3	121	256,124969497314	269,118932815958	X	415,321,1		-9,-262,1	-34,-222,1	24,-219,1	-14,-189,1	2,-159,1	-82,-170,1	86,-158,1	-121,-93,1	118,-81,1	-162,-58,1	116,-45,1	-1,-6,1	-184,4,1	109,4,1			1,02185304141372	-9,-268,1	-35,-227,1	25,-224,1	-14,-193,1	2,-162,1	-84,-174,1	88,-161,1	-124,-95,1	121,-83,1
409,59,1	384,101,1	442,102,1	404,131,1	419,166,1	335,151,1	501,164,1	294,239,1	532,252,1	241,302,1	525,300,1	414,315,1	231,325,1	524,325,1	768	432	363	FI_3	122	256,048823469275	269,118932815958	X	415,321,1		-6,-262,1	-31,-220,1	27,-219,1	-11,-190,1	4,-155,1	-80,-170,1	86,-157,1	-121,-82,1	117,-69,1	-174,-19,1	110,-21,1	-1,-6,1	-184,4,1	109,4,1			1,02185304141372	-6,-268,1	-32,-225,1	28,-224,1	-11,-194,1	4,-158,1	-82,-174,1	88,-160,1	-124,-84,1	120,-71,1
410,59,1	385,100,1	443,102,1	404,130,1	419,166,1	336,151,1	501,165,1	295,242,1	531,258,1	246,318,1	519,309,1	412,314,1	231,325,1	524,325,1	768	432	366	FI_3	123	255,007843016641	269,118932815958	X	415,321,1		-5,-262,1	-30,-221,1	28,-219,1	-11,-191,1	4,-155,1	-79,-170,1	86,-156,1	-120,-79,1	116,-63,1	-169,-3,1	104,-12,1	-3,-7,1	-184,4,1	109,4,1			1,02185304141372	-5,-268,1	-31,-226,1	29,-224,1	-11,-195,1	4,-158,1	-81,-174,1	88,-159,1	-123,-81,1	119,-64,1
410,58,1	385,100,1	442,102,1	403,135,1	418,166,1	336,149,1	500,165,1	298,245,1	529,263,1	246,319,1	518,312,1	411,313,1	231,325,1	524,325,1	768	432	369	FI_3	124	255,001960776775	269,118932815958	X	415,321,1		-5,-263,1	-30,-221,1	27,-219,1	-12,-186,1	3,-155,1	-79,-172,1	85,-156,1	-117,-76,1	114,-58,1	-169,-2,1	103,-9,1	-4,-8,1	-184,4,1	109,4,1			1,02185304141372	-5,-269,1	-31,-226,1	28,-224,1	-12,-190,1	3,-158,1	-81,-176,1	87,-159,1	-120,-78,1	116,-59,1
408,63,1	383,103,1	439,105,1	402,135,1	415,167,1	333,149,1	497,166,1	299,245,1	522,262,1	246,319,1	516,313,1	406,310,1	231,325,1	524,325,1	768	432	372	FI_3	125	247,008097033275	269,118932815958	X	415,321,1		-7,-258,1	-32,-218,1	24,-216,1	-13,-186,1	0,-154,1	-82,-172,1	82,-155,1	-116,-76,1	107,-59,1	-169,-2,1	101,-8,1	-9,-11,1	-184,4,1	109,4,1			1,02185304141372	-7,-264,1	-33,-223,1	25,-221,1	-13,-190,1	0,-157,1	-84,-176,1	84,-158,1	-119,-78,1	109,-60,1
377,52,1	356,103,1	425,98,1	386,137,1	389,158,1	327,149,1	486,147,1	310,242,1	477,252,1	313,307,1	375,309,1	372,318,1	234,330,1	504,329,1	768	432	0	BU_33	1	266,046988331009	283,92428568194	X	381,320,1		-4,-268,1	-25,-217,1	44,-222,1	5,-183,1	8,-162,1	-54,-171,1	105,-173,1	-71,-78,1	96,-68,1	-68,-13,1	-6,-11,1	-9,-2,1	-147,10,1	123,9,1			0,968568079125371	-4,-260,1	-24,-210,1	43,-215,1	5,-177,1	8,-157,1	-52,-166,1	102,-168,1	-69,-76,1	93,-66,1
382,50,1	359,103,1	427,98,1	389,135,1	391,157,1	326,147,1	488,145,1	309,242,1	479,250,1	312,307,1	379,310,1	372,320,1	234,330,1	504,329,1	768	432	3	BU_33	2	270,185121722126	283,92428568194	X	381,320,1		1,-270,1	-22,-217,1	46,-222,1	8,-185,1	10,-163,1	-55,-173,1	107,-175,1	-72,-78,1	98,-70,1	-69,-13,1	-2,-10,1	-9,0,1	-147,10,1	123,9,1			0,968568079125371	1,-262,1	-21,-210,1	45,-215,1	8,-179,1	10,-158,1	-53,-168,1	104,-169,1	-70,-76,1	95,-68,1
388,49,1	362,102,1	429,98,1	392,134,1	393,155,1	325,144,1	488,145,1	307,242,1	479,249,1	311,306,1	380,309,1	373,319,1	234,330,1	504,329,1	768	432	6	BU_33	3	270,416345659799	283,92428568194	X	381,320,1		7,-271,1	-19,-218,1	48,-222,1	11,-186,1	12,-165,1	-56,-176,1	107,-175,1	-74,-78,1	98,-71,1	-70,-14,1	-1,-11,1	-8,-1,1	-147,10,1	123,9,1			0,968568079125371	7,-262,1	-18,-211,1	46,-215,1	11,-180,1	12,-160,1	-54,-170,1	104,-169,1	-72,-76,1	95,-69,1
393,48,1	365,101,1	432,98,1	395,133,1	395,153,1	323,141,1	492,142,1	306,240,1	484,249,1	311,305,1	391,307,1	381,317,1	234,330,1	504,329,1	768	432	9	BU_33	4	269,267524963557	283,92428568194	X	381,320,1		12,-272,1	-16,-219,1	51,-222,1	14,-187,1	14,-167,1	-58,-179,1	111,-178,1	-75,-80,1	103,-71,1	-70,-15,1	10,-13,1	0,-3,1	-147,10,1	123,9,1			0,968568079125371	12,-263,1	-15,-212,1	49,-215,1	14,-181,1	14,-162,1	-56,-173,1	108,-172,1	-73,-77,1	100,-69,1
399,47,1	368,101,1	436,102,1	398,132,1	400,152,1	324,139,1	494,141,1	307,238,1	486,246,1	315,304,1	403,306,1	383,320,1	234,330,1	504,329,1	768	432	12	BU_33	5	273,468462532702	283,92428568194	X	381,320,1		18,-273,1	-13,-219,1	55,-218,1	17,-188,1	19,-168,1	-57,-181,1	113,-179,1	-74,-82,1	105,-74,1	-66,-16,1	22,-14,1	2,0,1	-147,10,1	123,9,1			0,968568079125371	17,-264,1	-13,-212,1	53,-211,1	16,-182,1	18,-163,1	-55,-175,1	109,-173,1	-72,-79,1	102,-72,1
402,48,1	369,100,1	437,102,1	402,132,1	402,150,1	325,141,1	495,141,1	308,245,1	489,248,1	328,282,1	419,291,1	389,320,1	234,330,1	504,329,1	768	432	15	BU_33	6	272,310484557609	283,92428568194	X	381,320,1		21,-272,1	-12,-220,1	56,-218,1	21,-188,1	21,-170,1	-56,-179,1	114,-179,1	-73,-75,1	108,-72,1	-53,-38,1	38,-29,1	8,0,1	-147,10,1	123,9,1			0,968568079125371	20,-263,1	-12,-213,1	54,-211,1	20,-182,1	20,-165,1	-54,-173,1	110,-173,1	-71,-73,1	105,-70,1
402,48,1	369,100,1	437,103,1	401,135,1	403,151,1	326,139,1	496,141,1	309,230,1	498,235,1	342,231,1	429,253,1	389,320,1	234,330,1	504,329,1	768	432	18	BU_33	7	272,310484557609	283,92428568194	X	381,320,1		21,-272,1	-12,-220,1	56,-217,1	20,-185,1	22,-169,1	-55,-181,1	115,-179,1	-72,-90,1	117,-85,1	-39,-89,1	48,-67,1	8,0,1	-147,10,1	123,9,1			0,968568079125371	20,-263,1	-12,-213,1	54,-210,1	19,-179,1	21,-164,1	-53,-175,1	111,-173,1	-70,-87,1	113,-82,1
399,50,1	369,99,1	436,106,1	395,134,1	403,153,1	327,137,1	499,142,1	307,217,1	497,222,1	350,196,1	437,208,1	392,320,1	234,330,1	504,329,1	768	432	21	BU_33	8	270,090725497933	283,92428568194	X	381,320,1		18,-270,1	-12,-221,1	55,-214,1	14,-186,1	22,-167,1	-54,-183,1	118,-178,1	-74,-103,1	116,-98,1	-31,-124,1	56,-112,1	11,0,1	-147,10,1	123,9,1			0,968568079125371	17,-262,1	-12,-214,1	53,-207,1	14,-180,1	21,-162,1	-52,-177,1	114,-172,1	-72,-100,1	112,-95,1
396,54,1	369,98,1	436,109,1	386,142,1	403,156,1	332,138,1	500,147,1	310,215,1	497,233,1	354,173,1	441,182,1	390,318,1	234,330,1	504,329,1	768	432	24	BU_33	9	264,068173015985	283,92428568194	X	381,320,1		15,-266,1	-12,-222,1	55,-211,1	5,-178,1	22,-164,1	-49,-182,1	119,-173,1	-71,-105,1	116,-87,1	-27,-147,1	60,-138,1	9,-2,1	-147,10,1	123,9,1			0,968568079125371	15,-258,1	-12,-215,1	53,-204,1	5,-172,1	21,-159,1	-47,-176,1	115,-168,1	-69,-102,1	112,-84,1
397,53,1	369,98,1	436,111,1	383,138,1	402,155,1	334,136,1	498,153,1	310,221,1	496,245,1	356,161,1	439,176,1	388,318,1	234,330,1	504,329,1	768	432	27	BU_33	10	265,15278614414	283,92428568194	X	381,320,1		16,-267,1	-12,-222,1	55,-209,1	2,-182,1	21,-165,1	-47,-184,1	117,-167,1	-71,-99,1	115,-75,1	-25,-159,1	58,-144,1	7,-2,1	-147,10,1	123,9,1			0,968568079125371	15,-259,1	-12,-215,1	53,-202,1	2,-176,1	20,-160,1	-46,-178,1	113,-162,1	-69,-96,1	111,-73,1
398,51,1	369,98,1	436,110,1	383,138,1	401,154,1	338,137,1	497,154,1	311,218,1	496,244,1	357,154,1	432,170,1	384,318,1	234,330,1	504,329,1	768	432	30	BU_33	11	267,366789261494	283,92428568194	X	381,320,1		17,-269,1	-12,-222,1	55,-210,1	2,-182,1	20,-166,1	-43,-183,1	116,-166,1	-70,-102,1	115,-76,1	-24,-166,1	51,-150,1	3,-2,1	-147,10,1	123,9,1			0,968568079125371	16,-261,1	-12,-215,1	53,-203,1	2,-176,1	19,-161,1	-42,-177,1	112,-161,1	-68,-99,1	111,-74,1
396,52,1	368,97,1	434,111,1	382,136,1	400,154,1	339,138,1	497,153,1	308,225,1	495,244,1	357,153,1	425,168,1	382,318,1	234,330,1	504,329,1	768	432	33	BU_33	12	266,368166266166	283,92428568194	X	381,320,1		15,-268,1	-13,-223,1	53,-209,1	1,-184,1	19,-166,1	-42,-182,1	116,-167,1	-73,-95,1	114,-76,1	-24,-167,1	44,-152,1	1,-2,1	-147,10,1	123,9,1			0,968568079125371	15,-260,1	-13,-216,1	51,-202,1	1,-178,1	18,-161,1	-41,-176,1	112,-162,1	-71,-92,1	110,-74,1
395,52,1	368,97,1	433,111,1	380,140,1	401,156,1	339,138,1	496,155,1	306,236,1	493,247,1	354,175,1	423,185,1	382,319,1	234,330,1	504,329,1	768	432	36	BU_33	13	267,316292058677	283,92428568194	X	381,320,1		14,-268,1	-13,-223,1	52,-209,1	-1,-180,1	20,-164,1	-42,-182,1	115,-165,1	-75,-84,1	112,-73,1	-27,-145,1	42,-135,1	1,-1,1	-147,10,1	123,9,1			0,968568079125371	14,-260,1	-13,-216,1	50,-202,1	-1,-174,1	19,-159,1	-41,-176,1	111,-160,1	-73,-81,1	108,-71,1
398,57,1	370,104,1	434,114,1	383,146,1	402,159,1	339,141,1	499,155,1	315,228,1	496,239,1	349,217,1	418,221,1	388,320,1	234,330,1	504,329,1	768	432	39	BU_33	14	263,190045404457	283,92428568194	X	381,320,1		17,-263,1	-11,-216,1	53,-206,1	2,-174,1	21,-161,1	-42,-179,1	118,-165,1	-66,-92,1	115,-81,1	-32,-103,1	37,-99,1	7,0,1	-147,10,1	123,9,1			0,968568079125371	16,-255,1	-11,-209,1	51,-200,1	2,-169,1	20,-156,1	-41,-173,1	114,-160,1	-64,-89,1	111,-78,1
399,55,1	371,103,1	436,112,1	386,143,1	405,158,1	338,139,1	502,149,1	315,227,1	495,238,1	362,208,1	419,226,1	388,320,1	234,330,1	504,329,1	768	432	42	BU_33	15	265,228203628498	283,92428568194	X	381,320,1		18,-265,1	-10,-217,1	55,-208,1	5,-177,1	24,-162,1	-43,-181,1	121,-171,1	-66,-93,1	114,-82,1	-19,-112,1	38,-94,1	7,0,1	-147,10,1	123,9,1			0,968568079125371	17,-257,1	-10,-210,1	53,-201,1	5,-171,1	23,-157,1	-42,-175,1	117,-166,1	-64,-90,1	110,-79,1
402,54,1	375,102,1	445,110,1	401,143,1	408,158,1	335,144,1	504,154,1	316,240,1	503,255,1	358,285,1	422,291,1	390,321,1	234,330,1	504,329,1	768	432	45	BU_33	16	267,269526882509	283,92428568194	X	381,320,1		21,-266,1	-6,-218,1	64,-210,1	20,-177,1	27,-162,1	-46,-176,1	123,-166,1	-65,-80,1	122,-65,1	-23,-35,1	41,-29,1	9,1,1	-147,10,1	123,9,1			0,968568079125371	20,-258,1	-6,-211,1	62,-203,1	19,-171,1	26,-157,1	-45,-170,1	119,-161,1	-63,-77,1	118,-63,1
403,53,1	376,104,1	444,103,1	405,142,1	409,155,1	332,143,1	506,148,1	316,247,1	506,258,1	347,312,1	427,313,1	390,321,1	234,330,1	504,329,1	768	432	48	BU_33	17	268,315113253056	283,92428568194	X	381,320,1		22,-267,1	-5,-216,1	63,-217,1	24,-178,1	28,-165,1	-49,-177,1	125,-172,1	-65,-73,1	125,-62,1	-34,-8,1	46,-7,1	9,1,1	-147,10,1	123,9,1			0,968568079125371	21,-259,1	-5,-209,1	61,-210,1	23,-172,1	27,-160,1	-47,-171,1	121,-167,1	-63,-71,1	121,-60,1
402,51,1	374,103,1	442,101,1	404,141,1	407,153,1	328,142,1	506,148,1	316,246,1	506,258,1	353,309,1	427,315,1	392,320,1	234,330,1	504,329,1	768	432	51	BU_33	18	269,185809432815	283,92428568194	X	381,320,1		21,-269,1	-7,-217,1	61,-219,1	23,-179,1	26,-167,1	-53,-178,1	125,-172,1	-65,-74,1	125,-62,1	-28,-11,1	46,-5,1	11,0,1	-147,10,1	123,9,1			0,968568079125371	20,-261,1	-7,-210,1	59,-212,1	22,-173,1	25,-162,1	-51,-172,1	121,-167,1	-63,-72,1	121,-60,1
399,51,1	371,103,1	439,102,1	403,139,1	405,154,1	325,143,1	504,147,1	314,247,1	505,257,1	352,309,1	430,316,1	390,320,1	234,330,1	504,329,1	768	432	54	BU_33	19	269,150515511303	283,92428568194	X	381,320,1		18,-269,1	-10,-217,1	58,-218,1	22,-181,1	24,-166,1	-56,-177,1	123,-173,1	-67,-73,1	124,-63,1	-29,-11,1	49,-4,1	9,0,1	-147,10,1	123,9,1			0,968568079125371	17,-261,1	-10,-210,1	56,-211,1	21,-175,1	23,-161,1	-54,-171,1	119,-168,1	-65,-71,1	120,-61,1
396,50,1	368,102,1	436,101,1	400,140,1	403,154,1	323,143,1	502,145,1	313,248,1	505,257,1	351,309,1	429,314,1	391,321,1	234,330,1	504,329,1	768	432	57	BU_33	20	271,046121536539	283,92428568194	X	381,320,1		15,-270,1	-13,-218,1	55,-219,1	19,-180,1	22,-166,1	-58,-177,1	121,-175,1	-68,-72,1	124,-63,1	-30,-11,1	48,-6,1	10,1,1	-147,10,1	123,9,1			0,968568079125371	15,-262,1	-13,-211,1	53,-212,1	18,-174,1	21,-161,1	-56,-171,1	117,-169,1	-66,-70,1	120,-61,1
396,51,1	367,102,1	434,104,1	395,139,1	402,155,1	322,144,1	501,147,1	313,249,1	505,256,1	352,309,1	430,314,1	390,321,1	234,330,1	504,329,1	768	432	60	BU_33	21	270,066658438246	283,92428568194	X	381,320,1		15,-269,1	-14,-218,1	53,-216,1	14,-181,1	21,-165,1	-59,-176,1	120,-173,1	-68,-71,1	124,-64,1	-29,-11,1	49,-6,1	9,1,1	-147,10,1	123,9,1			0,968568079125371	15,-261,1	-14,-211,1	51,-209,1	14,-175,1	20,-160,1	-57,-170,1	116,-168,1	-66,-69,1	120,-62,1
398,46,1	368,101,1	435,103,1	393,134,1	403,151,1	325,145,1	500,147,1	315,248,1	504,257,1	350,310,1	431,310,1	391,321,1	234,330,1	504,329,1	768	432	63	BU_33	22	275,08907648251	283,92428568194	X	381,320,1		17,-274,1	-13,-219,1	54,-217,1	12,-186,1	22,-169,1	-56,-175,1	119,-173,1	-66,-72,1	123,-63,1	-31,-10,1	50,-10,1	10,1,1	-147,10,1	123,9,1			0,968568079125371	16,-265,1	-13,-212,1	52,-210,1	12,-180,1	21,-164,1	-54,-169,1	115,-168,1	-64,-70,1	119,-61,1
405,44,1	375,96,1	440,103,1	396,130,1	408,151,1	330,145,1	500,148,1	312,247,1	503,257,1	350,308,1	425,300,1	392,319,1	234,330,1	504,329,1	768	432	66	BU_33	23	275,307101252401	283,92428568194	X	381,320,1		24,-276,1	-6,-224,1	59,-217,1	15,-190,1	27,-169,1	-51,-175,1	119,-172,1	-69,-73,1	122,-63,1	-31,-12,1	44,-20,1	11,-1,1	-147,10,1	123,9,1			0,968568079125371	23,-267,1	-6,-217,1	57,-210,1	15,-184,1	26,-164,1	-49,-169,1	115,-167,1	-67,-71,1	118,-61,1
422,44,1	384,95,1	451,105,1	407,132,1	413,151,1	332,143,1	501,149,1	311,235,1	502,256,1	350,276,1	428,269,1	393,320,1	234,330,1	504,329,1	768	432	69	BU_33	24	277,51936869343	283,92428568194	X	381,320,1		41,-276,1	3,-225,1	70,-215,1	26,-188,1	32,-169,1	-49,-177,1	120,-171,1	-70,-85,1	121,-64,1	-31,-44,1	47,-51,1	12,0,1	-147,10,1	123,9,1			0,968568079125371	40,-267,1	3,-218,1	68,-208,1	25,-182,1	31,-164,1	-47,-171,1	116,-166,1	-68,-82,1	117,-62,1
425,47,1	388,93,1	453,106,1	413,133,1	415,153,1	334,140,1	502,150,1	317,221,1	501,228,1	360,204,1	436,213,1	395,321,1	234,330,1	504,329,1	768	432	72	BU_33	25	275,637443029789	283,92428568194	X	381,320,1		44,-273,1	7,-227,1	72,-214,1	32,-187,1	34,-167,1	-47,-180,1	121,-170,1	-64,-99,1	120,-92,1	-21,-116,1	55,-107,1	14,1,1	-147,10,1	123,9,1			0,968568079125371	43,-264,1	7,-220,1	70,-207,1	31,-181,1	33,-162,1	-46,-174,1	117,-165,1	-62,-96,1	116,-89,1
426,53,1	392,98,1	456,109,1	415,144,1	417,159,1	337,137,1	509,158,1	320,215,1	508,235,1	369,183,1	443,196,1	396,320,1	234,330,1	504,329,1	768	432	75	BU_33	26	268,680107190689	283,92428568194	X	381,320,1		45,-267,1	11,-222,1	75,-211,1	34,-176,1	36,-161,1	-44,-183,1	128,-162,1	-61,-105,1	127,-85,1	-12,-137,1	62,-124,1	15,0,1	-147,10,1	123,9,1			0,968568079125371	44,-259,1	11,-215,1	73,-204,1	33,-170,1	35,-156,1	-43,-177,1	124,-157,1	-59,-102,1	123,-82,1
438,53,1	398,98,1	463,109,1	424,142,1	421,157,1	339,137,1	516,157,1	322,226,1	505,248,1	363,254,1	436,261,1	396,320,1	234,330,1	504,329,1	768	432	78	BU_33	27	270,283184826581	283,92428568194	X	381,320,1		57,-267,1	17,-222,1	82,-211,1	43,-178,1	40,-163,1	-42,-183,1	135,-163,1	-59,-94,1	124,-72,1	-18,-66,1	55,-59,1	15,0,1	-147,10,1	123,9,1			0,968568079125371	55,-259,1	16,-215,1	79,-204,1	42,-172,1	39,-158,1	-41,-177,1	131,-158,1	-57,-91,1	120,-70,1
441,57,1	398,101,1	465,111,1	424,142,1	422,156,1	340,134,1	516,158,1	321,222,1	508,236,1	363,209,1	452,212,1	400,320,1	234,330,1	504,329,1	768	432	81	BU_33	28	266,176633084123	283,92428568194	X	381,320,1		60,-263,1	17,-219,1	84,-209,1	43,-178,1	41,-164,1	-41,-186,1	135,-162,1	-60,-98,1	127,-84,1	-18,-111,1	71,-108,1	19,0,1	-147,10,1	123,9,1			0,968568079125371	58,-255,1	16,-212,1	81,-202,1	42,-172,1	40,-159,1	-40,-180,1	131,-157,1	-58,-95,1	123,-81,1
436,58,1	396,101,1	463,111,1	424,142,1	424,159,1	342,131,1	514,157,1	316,213,1	508,236,1	369,141,1	465,161,1	400,320,1	234,330,1	504,329,1	768	432	84	BU_33	29	264,461717456421	283,92428568194	X	381,320,1		55,-262,1	15,-219,1	82,-209,1	43,-178,1	43,-161,1	-39,-189,1	133,-163,1	-65,-107,1	127,-84,1	-12,-179,1	84,-159,1	19,0,1	-147,10,1	123,9,1			0,968568079125371	53,-254,1	15,-212,1	79,-202,1	42,-172,1	42,-156,1	-38,-183,1	129,-158,1	-63,-104,1	123,-81,1
431,59,1	394,101,1	463,111,1	421,145,1	423,160,1	345,132,1	512,157,1	316,205,1	515,236,1	367,120,1	470,142,1	403,319,1	234,330,1	504,329,1	768	432	87	BU_33	30	261,503346058898	283,92428568194	X	381,320,1		50,-261,1	13,-219,1	82,-209,1	40,-175,1	42,-160,1	-36,-188,1	131,-163,1	-65,-115,1	134,-84,1	-14,-200,1	89,-178,1	22,-1,1	-147,10,1	123,9,1			0,968568079125371	48,-253,1	13,-212,1	79,-202,1	39,-169,1	41,-155,1	-35,-182,1	127,-158,1	-63,-111,1	130,-81,1
429,59,1	393,102,1	461,110,1	418,147,1	422,161,1	344,132,1	511,156,1	317,209,1	515,236,1	368,114,1	470,138,1	402,320,1	234,330,1	504,329,1	768	432	90	BU_33	31	262,392835268039	283,92428568194	X	381,320,1		48,-261,1	12,-218,1	80,-210,1	37,-173,1	41,-159,1	-37,-188,1	130,-164,1	-64,-111,1	134,-84,1	-13,-206,1	89,-182,1	21,0,1	-147,10,1	123,9,1			0,968568079125371	46,-253,1	12,-211,1	77,-203,1	36,-168,1	40,-154,1	-36,-182,1	126,-159,1	-62,-108,1	130,-81,1
428,57,1	392,104,1	461,114,1	417,146,1	423,161,1	343,133,1	515,159,1	318,217,1	515,235,1	368,205,1	449,203,1	404,320,1	234,330,1	504,329,1	768	432	93	BU_33	32	264,092786724666	283,92428568194	X	381,320,1		47,-263,1	11,-216,1	80,-206,1	36,-174,1	42,-159,1	-38,-187,1	134,-161,1	-63,-103,1	134,-85,1	-13,-115,1	68,-117,1	23,0,1	-147,10,1	123,9,1			0,968568079125371	46,-255,1	11,-209,1	77,-200,1	35,-169,1	41,-154,1	-37,-181,1	130,-156,1	-61,-100,1	130,-82,1
414,54,1	382,104,1	453,119,1	398,146,1	416,162,1	341,138,1	514,164,1	318,237,1	513,260,1	362,281,1	434,281,1	405,321,1	234,330,1	504,329,1	768	432	96	BU_33	33	267,151642330718	283,92428568194	X	381,320,1		33,-266,1	1,-216,1	72,-201,1	17,-174,1	35,-158,1	-40,-182,1	133,-156,1	-63,-83,1	132,-60,1	-19,-39,1	53,-39,1	24,1,1	-147,10,1	123,9,1			0,968568079125371	32,-258,1	1,-209,1	70,-195,1	16,-169,1	34,-153,1	-39,-176,1	129,-151,1	-61,-80,1	128,-58,1
398,54,1	370,104,1	441,119,1	382,142,1	407,161,1	340,137,1	512,163,1	316,239,1	512,262,1	359,286,1	423,286,1	399,320,1	234,330,1	504,329,1	768	432	99	BU_33	34	266,001879692607	283,92428568194	X	381,320,1		17,-266,1	-11,-216,1	60,-201,1	1,-178,1	26,-159,1	-41,-183,1	131,-157,1	-65,-81,1	131,-58,1	-22,-34,1	42,-34,1	18,0,1	-147,10,1	123,9,1			0,968568079125371	16,-258,1	-11,-209,1	58,-195,1	1,-172,1	25,-154,1	-40,-177,1	127,-152,1	-63,-78,1	127,-56,1
388,56,1	362,104,1	428,118,1	374,144,1	399,160,1	339,138,1	506,161,1	312,244,1	508,264,1	342,296,1	413,303,1	389,319,1	234,330,1	504,329,1	768	432	102	BU_33	35	263,001901133813	283,92428568194	X	381,320,1		7,-264,1	-19,-216,1	47,-202,1	-7,-176,1	18,-160,1	-42,-182,1	125,-159,1	-69,-76,1	127,-56,1	-39,-24,1	32,-17,1	8,-1,1	-147,10,1	123,9,1			0,968568079125371	7,-256,1	-18,-209,1	46,-196,1	-7,-170,1	17,-155,1	-41,-176,1	121,-154,1	-67,-74,1	123,-54,1
377,57,1	358,109,1	416,114,1	367,142,1	392,159,1	337,139,1	502,156,1	313,250,1	497,268,1	340,306,1	404,313,1	381,319,1	234,330,1	504,329,1	768	432	105	BU_33	36	262,030532572065	283,92428568194	X	381,320,1		-4,-263,1	-23,-211,1	35,-206,1	-14,-178,1	11,-161,1	-44,-181,1	121,-164,1	-68,-70,1	116,-52,1	-41,-14,1	23,-7,1	0,-1,1	-147,10,1	123,9,1			0,968568079125371	-4,-255,1	-22,-204,1	34,-200,1	-14,-172,1	11,-156,1	-43,-175,1	117,-159,1	-66,-68,1	112,-50,1
370,57,1	354,107,1	412,113,1	361,139,1	387,159,1	334,140,1	497,153,1	314,251,1	496,268,1	339,304,1	402,313,1	378,318,1	234,330,1	504,329,1	768	432	108	BU_33	37	261,122576580425	283,92428568194	X	381,320,1		-11,-263,1	-27,-213,1	31,-207,1	-20,-181,1	6,-161,1	-47,-180,1	116,-167,1	-67,-69,1	115,-52,1	-42,-16,1	21,-7,1	-3,-2,1	-147,10,1	123,9,1			0,968568079125371	-11,-255,1	-26,-206,1	30,-200,1	-19,-175,1	6,-156,1	-46,-174,1	112,-162,1	-65,-67,1	111,-50,1
368,56,1	353,107,1	412,112,1	364,141,1	386,160,1	336,144,1	495,152,1	315,253,1	495,268,1	340,303,1	402,313,1	376,317,1	234,330,1	504,329,1	768	432	111	BU_33	38	261,122576580425	283,92428568194	X	381,320,1		-13,-264,1	-28,-213,1	31,-208,1	-17,-179,1	5,-160,1	-45,-176,1	114,-168,1	-66,-67,1	114,-52,1	-41,-17,1	21,-7,1	-5,-3,1	-147,10,1	123,9,1			0,968568079125371	-13,-256,1	-27,-206,1	30,-201,1	-16,-173,1	5,-155,1	-44,-170,1	110,-163,1	-64,-65,1	110,-50,1
371,57,1	356,106,1	422,110,1	374,140,1	390,158,1	336,144,1	497,149,1	318,256,1	495,266,1	342,305,1	401,312,1	378,317,1	234,330,1	504,329,1	768	432	114	BU_33	39	260,094213699575	283,92428568194	X	381,320,1		-10,-263,1	-25,-214,1	41,-210,1	-7,-180,1	9,-162,1	-45,-176,1	116,-171,1	-63,-64,1	114,-54,1	-39,-15,1	20,-8,1	-3,-3,1	-147,10,1	123,9,1			0,968568079125371	-10,-255,1	-24,-207,1	40,-203,1	-7,-174,1	9,-157,1	-44,-170,1	112,-166,1	-61,-62,1	110,-52,1
377,55,1	359,105,1	427,110,1	377,139,1	393,157,1	334,143,1	499,147,1	315,255,1	494,266,1	341,305,1	403,311,1	381,317,1	234,330,1	504,329,1	768	432	117	BU_33	40	262,030532572065	283,92428568194	X	381,320,1		-4,-265,1	-22,-215,1	46,-210,1	-4,-181,1	12,-163,1	-47,-177,1	118,-173,1	-66,-65,1	113,-54,1	-40,-15,1	22,-9,1	0,-3,1	-147,10,1	123,9,1			0,968568079125371	-4,-257,1	-21,-208,1	45,-203,1	-4,-175,1	12,-158,1	-46,-171,1	114,-168,1	-64,-63,1	109,-52,1
390,50,1	368,103,1	435,105,1	389,137,1	398,153,1	332,142,1	503,147,1	313,253,1	494,265,1	340,305,1	404,310,1	383,315,1	234,330,1	504,329,1	768	432	120	BU_33	41	265,092436708406	283,92428568194	X	381,320,1		9,-270,1	-13,-217,1	54,-215,1	8,-183,1	17,-167,1	-49,-178,1	122,-173,1	-68,-67,1	113,-55,1	-41,-15,1	23,-10,1	2,-5,1	-147,10,1	123,9,1			0,968568079125371	9,-262,1	-13,-210,1	52,-208,1	8,-177,1	16,-162,1	-47,-172,1	118,-168,1	-66,-65,1	109,-53,1
393,48,1	370,99,1	437,104,1	390,133,1	400,151,1	333,141,1	505,148,1	312,247,1	494,264,1	338,293,1	414,301,1	384,318,1	234,330,1	504,329,1	768	432	123	BU_33	42	270,149958356465	283,92428568194	X	381,320,1		12,-272,1	-11,-221,1	56,-216,1	9,-187,1	19,-169,1	-48,-179,1	124,-172,1	-69,-73,1	113,-56,1	-43,-27,1	33,-19,1	3,-2,1	-147,10,1	123,9,1			0,968568079125371	12,-263,1	-11,-214,1	54,-209,1	9,-181,1	18,-164,1	-46,-173,1	120,-167,1	-67,-71,1	109,-54,1
390,48,1	366,99,1	431,105,1	379,134,1	397,150,1	334,138,1	503,146,1	312,244,1	494,263,1	337,295,1	416,296,1	384,318,1	234,330,1	504,329,1	768	432	126	BU_33	43	270,066658438246	283,92428568194	X	381,320,1		9,-272,1	-15,-221,1	50,-215,1	-2,-186,1	16,-170,1	-47,-182,1	122,-174,1	-69,-76,1	113,-57,1	-44,-25,1	35,-24,1	3,-2,1	-147,10,1	123,9,1			0,968568079125371	9,-263,1	-15,-214,1	48,-208,1	-2,-180,1	15,-165,1	-46,-176,1	118,-169,1	-67,-74,1	109,-55,1
382,49,1	359,99,1	422,107,1	372,135,1	396,155,1	332,140,1	501,147,1	312,243,1	493,264,1	349,275,1	417,288,1	386,321,1	234,330,1	504,329,1	768	432	129	BU_33	44	272,029410174709	283,92428568194	X	381,320,1		1,-271,1	-22,-221,1	41,-213,1	-9,-185,1	15,-165,1	-49,-180,1	120,-173,1	-69,-77,1	112,-56,1	-32,-45,1	36,-32,1	5,1,1	-147,10,1	123,9,1			0,968568079125371	1,-262,1	-21,-214,1	40,-206,1	-9,-179,1	15,-160,1	-47,-174,1	116,-168,1	-67,-75,1	108,-54,1
376,47,1	355,98,1	417,104,1	367,132,1	391,152,1	334,145,1	496,147,1	313,248,1	492,265,1	339,294,1	414,298,1	383,321,1	234,330,1	504,329,1	768	432	132	BU_33	45	274,089401473315	283,92428568194	X	381,320,1		-5,-273,1	-26,-222,1	36,-216,1	-14,-188,1	10,-168,1	-47,-175,1	115,-173,1	-68,-72,1	111,-55,1	-42,-26,1	33,-22,1	2,1,1	-147,10,1	123,9,1			0,968568079125371	-5,-264,1	-25,-215,1	35,-209,1	-14,-182,1	10,-163,1	-46,-169,1	111,-168,1	-66,-70,1	108,-53,1
363,51,1	345,98,1	406,104,1	359,134,1	385,151,1	332,146,1	492,143,1	312,249,1	491,266,1	331,303,1	405,305,1	369,320,1	234,330,1	504,329,1	768	432	135	BU_33	46	269,066906177627	283,92428568194	X	381,320,1		-18,-269,1	-36,-222,1	25,-216,1	-22,-186,1	4,-169,1	-49,-174,1	111,-177,1	-69,-71,1	110,-54,1	-50,-17,1	24,-15,1	-12,0,1	-147,10,1	123,9,1			0,968568079125371	-17,-261,1	-35,-215,1	24,-209,1	-21,-180,1	4,-164,1	-47,-169,1	108,-171,1	-67,-69,1	107,-52,1
345,57,1	337,103,1	391,109,1	350,141,1	377,157,1	332,147,1	479,144,1	314,249,1	489,269,1	330,305,1	401,314,1	370,320,1	234,330,1	504,329,1	768	432	138	BU_33	47	264,185540860964	283,92428568194	X	381,320,1		-36,-263,1	-44,-217,1	10,-211,1	-31,-179,1	-4,-163,1	-49,-173,1	98,-176,1	-67,-71,1	108,-51,1	-51,-15,1	20,-6,1	-11,0,1	-147,10,1	123,9,1			0,968568079125371	-35,-255,1	-43,-210,1	10,-204,1	-30,-173,1	-4,-158,1	-47,-168,1	95,-170,1	-65,-69,1	105,-49,1
337,66,1	328,108,1	379,115,1	340,142,1	370,159,1	333,146,1	466,148,1	314,249,1	489,264,1	330,305,1	399,314,1	369,319,1	234,330,1	504,329,1	768	432	141	BU_33	48	255,01568579207	283,92428568194	X	381,320,1		-44,-254,1	-53,-212,1	-2,-205,1	-41,-178,1	-11,-161,1	-48,-174,1	85,-172,1	-67,-71,1	108,-56,1	-51,-15,1	18,-6,1	-12,-1,1	-147,10,1	123,9,1			0,968568079125371	-43,-246,1	-51,-205,1	-2,-199,1	-40,-172,1	-11,-156,1	-46,-169,1	82,-167,1	-65,-69,1	105,-54,1
333,67,1	324,108,1	374,113,1	337,143,1	368,159,1	333,146,1	458,151,1	315,247,1	486,265,1	334,305,1	398,313,1	368,318,1	234,330,1	504,329,1	768	432	144	BU_33	49	253,428490900293	283,92428568194	X	381,320,1		-48,-253,1	-57,-212,1	-7,-207,1	-44,-177,1	-13,-161,1	-48,-174,1	77,-169,1	-66,-73,1	105,-55,1	-47,-15,1	17,-7,1	-13,-2,1	-147,10,1	123,9,1			0,968568079125371	-46,-245,1	-55,-205,1	-7,-200,1	-43,-171,1	-13,-156,1	-46,-169,1	75,-164,1	-64,-71,1	102,-53,1
337,62,1	328,107,1	385,108,1	337,142,1	368,161,1	332,144,1	457,151,1	314,248,1	485,265,1	333,304,1	397,312,1	367,317,1	234,330,1	504,329,1	768	432	147	BU_33	50	256,758641529355	283,92428568194	X	381,320,1		-44,-258,1	-53,-213,1	4,-212,1	-44,-178,1	-13,-159,1	-49,-176,1	76,-169,1	-67,-72,1	104,-55,1	-48,-16,1	16,-8,1	-14,-3,1	-147,10,1	123,9,1			0,968568079125371	-43,-250,1	-51,-206,1	4,-205,1	-43,-172,1	-13,-154,1	-47,-170,1	74,-164,1	-65,-70,1	101,-53,1
356,54,1	340,105,1	404,113,1	352,145,1	375,158,1	328,148,1	464,153,1	313,249,1	485,263,1	334,293,1	401,299,1	368,319,1	234,330,1	504,329,1	768	432	150	BU_33	51	265,271558973064	283,92428568194	X	381,320,1		-25,-266,1	-41,-215,1	23,-207,1	-29,-175,1	-6,-162,1	-53,-172,1	83,-167,1	-68,-71,1	104,-57,1	-47,-27,1	20,-21,1	-13,-1,1	-147,10,1	123,9,1			0,968568079125371	-24,-258,1	-40,-208,1	22,-200,1	-28,-169,1	-6,-157,1	-51,-167,1	80,-162,1	-66,-69,1	101,-55,1
365,61,1	347,109,1	413,117,1	364,151,1	381,162,1	323,148,1	478,156,1	309,251,1	484,262,1	335,300,1	405,286,1	374,320,1	234,330,1	504,329,1	768	432	153	BU_33	52	259,156323480636	283,92428568194	X	381,320,1		-16,-259,1	-34,-211,1	32,-203,1	-17,-169,1	0,-158,1	-58,-172,1	97,-164,1	-72,-69,1	103,-58,1	-46,-20,1	24,-34,1	-7,0,1	-147,10,1	123,9,1			0,968568079125371	-15,-251,1	-33,-204,1	31,-197,1	-16,-164,1	0,-153,1	-56,-167,1	94,-159,1	-70,-67,1	100,-56,1
379,66,1	353,109,1	420,118,1	373,151,1	387,166,1	320,147,1	482,156,1	308,252,1	496,263,1	335,302,1	419,297,1	377,319,1	234,330,1	504,329,1	768	432	156	BU_33	53	253,007905014843	283,92428568194	X	381,320,1		-2,-254,1	-28,-211,1	39,-202,1	-8,-169,1	6,-154,1	-61,-173,1	101,-164,1	-73,-68,1	115,-57,1	-46,-18,1	38,-23,1	-4,-1,1	-147,10,1	123,9,1			0,968568079125371	-2,-246,1	-27,-204,1	38,-196,1	-8,-164,1	6,-149,1	-59,-168,1	98,-159,1	-71,-66,1	111,-55,1
382,65,1	356,110,1	423,116,1	374,150,1	389,165,1	320,148,1	488,156,1	309,249,1	496,262,1	344,281,1	427,286,1	387,322,1	234,330,1	504,329,1	768	432	159	BU_33	54	257,0486335307	283,92428568194	X	381,320,1		1,-255,1	-25,-210,1	42,-204,1	-7,-170,1	8,-155,1	-61,-172,1	107,-164,1	-72,-71,1	115,-58,1	-37,-39,1	46,-34,1	6,2,1	-147,10,1	123,9,1			0,968568079125371	1,-247,1	-24,-203,1	41,-198,1	-7,-165,1	8,-150,1	-59,-167,1	104,-159,1	-70,-69,1	111,-56,1
386,63,1	359,109,1	426,111,1	386,150,1	391,161,1	319,149,1	489,153,1	308,251,1	496,261,1	346,290,1	434,296,1	390,322,1	234,330,1	504,329,1	768	432	162	BU_33	55	259,030886189273	283,92428568194	X	381,320,1		5,-257,1	-22,-211,1	45,-209,1	5,-170,1	10,-159,1	-62,-171,1	108,-167,1	-73,-69,1	115,-59,1	-35,-30,1	53,-24,1	9,2,1	-147,10,1	123,9,1			0,968568079125371	5,-249,1	-21,-204,1	44,-202,1	5,-165,1	10,-154,1	-60,-166,1	105,-162,1	-71,-67,1	111,-57,1
387,57,1	360,105,1	426,104,1	386,144,1	392,155,1	319,146,1	491,148,1	307,252,1	502,262,1	350,298,1	436,300,1	392,321,1	234,330,1	504,329,1	768	432	165	BU_33	56	264,047344239627	283,92428568194	X	381,320,1		6,-263,1	-21,-215,1	45,-216,1	5,-176,1	11,-165,1	-62,-174,1	110,-172,1	-74,-68,1	121,-58,1	-31,-22,1	55,-20,1	11,1,1	-147,10,1	123,9,1			0,968568079125371	6,-255,1	-20,-208,1	44,-209,1	5,-170,1	11,-160,1	-60,-169,1	107,-167,1	-72,-66,1	117,-56,1
386,52,1	360,104,1	428,103,1	390,137,1	396,154,1	318,145,1	489,142,1	310,254,1	502,261,1	350,309,1	434,312,1	393,320,1	234,330,1	504,329,1	768	432	168	BU_33	57	268,091402323909	283,92428568194	X	381,320,1		5,-268,1	-21,-216,1	47,-217,1	9,-183,1	15,-166,1	-63,-175,1	108,-178,1	-71,-66,1	121,-59,1	-31,-11,1	53,-8,1	12,0,1	-147,10,1	123,9,1			0,968568079125371	5,-260,1	-20,-209,1	46,-210,1	9,-177,1	15,-161,1	-61,-169,1	105,-172,1	-69,-64,1	117,-57,1
383,50,1	359,104,1	426,101,1	391,136,1	395,152,1	317,147,1	490,143,1	308,255,1	501,261,1	347,308,1	437,313,1	390,319,1	234,330,1	504,329,1	768	432	171	BU_33	58	269,091062653519	283,92428568194	X	381,320,1		2,-270,1	-22,-216,1	45,-219,1	10,-184,1	14,-168,1	-64,-173,1	109,-177,1	-73,-65,1	120,-59,1	-34,-12,1	56,-7,1	9,-1,1	-147,10,1	123,9,1			0,968568079125371	2,-262,1	-21,-209,1	44,-212,1	10,-178,1	14,-163,1	-62,-168,1	106,-171,1	-71,-63,1	116,-57,1
382,49,1	359,103,1	425,100,1	392,139,1	394,152,1	319,148,1	493,144,1	309,255,1	501,260,1	345,308,1	438,313,1	390,320,1	234,330,1	504,329,1	768	432	174	BU_33	59	271,118055466618	283,92428568194	X	381,320,1		1,-271,1	-22,-217,1	44,-220,1	11,-181,1	13,-168,1	-62,-172,1	112,-176,1	-72,-65,1	120,-60,1	-36,-12,1	57,-7,1	9,0,1	-147,10,1	123,9,1			0,968568079125371	1,-262,1	-21,-210,1	43,-213,1	11,-175,1	13,-163,1	-60,-167,1	108,-170,1	-70,-63,1	116,-58,1
382,48,1	359,102,1	425,99,1	391,135,1	394,150,1	321,147,1	493,144,1	312,257,1	500,261,1	347,307,1	438,312,1	389,320,1	234,330,1	504,329,1	768	432	177	BU_33	60	272,090058620303	283,92428568194	X	381,320,1		1,-272,1	-22,-218,1	44,-221,1	10,-185,1	13,-170,1	-60,-173,1	112,-176,1	-69,-63,1	119,-59,1	-34,-13,1	57,-8,1	8,0,1	-147,10,1	123,9,1			0,968568079125371	1,-263,1	-21,-211,1	43,-214,1	10,-179,1	13,-165,1	-58,-168,1	108,-170,1	-67,-61,1	115,-57,1
383,47,1	359,101,1	425,99,1	391,135,1	395,151,1	321,146,1	490,144,1	313,256,1	499,261,1	349,308,1	437,311,1	389,321,1	234,330,1	504,329,1	768	432	180	BU_33	61	274,065685557313	283,92428568194	X	381,320,1		2,-273,1	-22,-219,1	44,-221,1	10,-185,1	14,-169,1	-60,-174,1	109,-176,1	-68,-64,1	118,-59,1	-32,-12,1	56,-9,1	8,1,1	-147,10,1	123,9,1			0,968568079125371	2,-264,1	-21,-212,1	43,-214,1	10,-179,1	14,-164,1	-58,-169,1	106,-170,1	-66,-62,1	114,-57,1
389,48,1	364,101,1	429,98,1	399,136,1	399,152,1	322,144,1	496,143,1	312,255,1	502,259,1	349,308,1	436,310,1	389,321,1	234,330,1	504,329,1	768	432	183	BU_33	62	273	283,92428568194	X	381,320,1		8,-272,1	-17,-219,1	48,-222,1	18,-184,1	18,-168,1	-59,-176,1	115,-177,1	-69,-65,1	121,-61,1	-32,-12,1	55,-10,1	8,1,1	-147,10,1	123,9,1			0,968568079125371	8,-263,1	-16,-212,1	46,-215,1	17,-178,1	17,-163,1	-57,-170,1	111,-171,1	-67,-63,1	117,-59,1
408,53,1	373,103,1	439,98,1	415,138,1	406,153,1	321,148,1	503,146,1	310,256,1	501,258,1	348,309,1	436,308,1	394,320,1	234,330,1	504,329,1	768	432	186	BU_33	63	267,366789261494	283,92428568194	X	381,320,1		27,-267,1	-8,-217,1	58,-222,1	34,-182,1	25,-167,1	-60,-172,1	122,-174,1	-71,-64,1	120,-62,1	-33,-11,1	55,-12,1	13,0,1	-147,10,1	123,9,1			0,968568079125371	26,-259,1	-8,-210,1	56,-215,1	33,-176,1	24,-162,1	-58,-167,1	118,-169,1	-69,-62,1	116,-60,1
419,54,1	379,104,1	446,99,1	425,138,1	413,154,1	324,146,1	502,146,1	309,254,1	501,258,1	350,308,1	441,306,1	403,321,1	234,330,1	504,329,1	768	432	189	BU_33	64	267,47897113605	283,92428568194	X	381,320,1		38,-266,1	-2,-216,1	65,-221,1	44,-182,1	32,-166,1	-57,-174,1	121,-174,1	-72,-66,1	120,-62,1	-31,-12,1	60,-14,1	22,1,1	-147,10,1	123,9,1			0,968568079125371	37,-258,1	-2,-209,1	63,-214,1	43,-176,1	31,-161,1	-55,-169,1	117,-169,1	-70,-64,1	116,-60,1
430,51,1	386,101,1	454,101,1	431,135,1	418,152,1	325,144,1	502,146,1	313,251,1	500,257,1	365,303,1	450,304,1	410,322,1	234,330,1	504,329,1	768	432	192	BU_33	65	271,737005209081	283,92428568194	X	381,320,1		49,-269,1	5,-219,1	73,-219,1	50,-185,1	37,-168,1	-56,-176,1	121,-174,1	-68,-69,1	119,-63,1	-16,-17,1	69,-16,1	29,2,1	-147,10,1	123,9,1			0,968568079125371	47,-261,1	5,-212,1	71,-212,1	48,-179,1	36,-163,1	-54,-170,1	117,-169,1	-66,-67,1	115,-61,1
434,53,1	391,106,1	458,106,1	431,138,1	423,155,1	327,144,1	505,148,1	318,244,1	507,251,1	378,265,1	457,275,1	412,321,1	234,330,1	504,329,1	768	432	195	BU_33	66	268,901468943552	283,92428568194	X	381,320,1		53,-267,1	10,-214,1	77,-214,1	50,-182,1	42,-165,1	-54,-176,1	124,-172,1	-63,-76,1	126,-69,1	-3,-55,1	76,-45,1	31,1,1	-147,10,1	123,9,1			0,968568079125371	51,-259,1	10,-207,1	75,-207,1	48,-176,1	41,-160,1	-52,-170,1	120,-167,1	-61,-74,1	122,-67,1
423,52,1	387,103,1	453,108,1	421,141,1	420,155,1	330,141,1	507,149,1	318,229,1	513,243,1	381,217,1	453,241,1	411,320,1	234,330,1	504,329,1	768	432	198	BU_33	67	268,268522193715	283,92428568194	X	381,320,1		42,-268,1	6,-217,1	72,-212,1	40,-179,1	39,-165,1	-51,-179,1	126,-171,1	-63,-91,1	132,-77,1	0,-103,1	72,-79,1	30,0,1	-147,10,1	123,9,1			0,968568079125371	41,-260,1	6,-210,1	70,-205,1	39,-173,1	38,-160,1	-49,-173,1	122,-166,1	-61,-88,1	128,-75,1
422,50,1	388,102,1	453,108,1	419,140,1	418,153,1	331,138,1	507,148,1	317,224,1	513,233,1	378,195,1	450,216,1	407,321,1	234,330,1	504,329,1	768	432	201	BU_33	68	271,414811681308	283,92428568194	X	381,320,1		41,-270,1	7,-218,1	72,-212,1	38,-180,1	37,-167,1	-50,-182,1	126,-172,1	-64,-96,1	132,-87,1	-3,-125,1	69,-104,1	26,1,1	-147,10,1	123,9,1			0,968568079125371	40,-262,1	7,-211,1	70,-205,1	37,-174,1	36,-162,1	-48,-176,1	122,-167,1	-62,-93,1	128,-84,1
422,68,1	386,109,1	453,116,1	416,154,1	416,164,1	332,141,1	510,156,1	313,227,1	510,231,1	372,207,1	453,221,1	405,321,1	234,330,1	504,329,1	768	432	204	BU_33	69	253,570503016419	283,92428568194	X	381,320,1		41,-252,1	5,-211,1	72,-204,1	35,-166,1	35,-156,1	-49,-179,1	129,-164,1	-68,-93,1	129,-89,1	-9,-113,1	72,-99,1	24,1,1	-147,10,1	123,9,1			0,968568079125371	40,-244,1	5,-204,1	70,-198,1	34,-161,1	34,-151,1	-47,-173,1	125,-159,1	-66,-90,1	125,-86,1
421,66,1	384,108,1	452,117,1	414,152,1	417,167,1	332,145,1	510,159,1	320,247,1	510,264,1	373,286,1	442,294,1	413,322,1	234,330,1	504,329,1	768	432	207	BU_33	70	256,124969497314	283,92428568194	X	381,320,1		40,-254,1	3,-212,1	71,-203,1	33,-168,1	36,-153,1	-49,-175,1	129,-161,1	-61,-73,1	129,-56,1	-8,-34,1	61,-26,1	32,2,1	-147,10,1	123,9,1			0,968568079125371	39,-246,1	3,-205,1	69,-197,1	32,-163,1	35,-148,1	-47,-169,1	125,-156,1	-59,-71,1	125,-54,1
410,60,1	379,108,1	447,113,1	405,147,1	413,162,1	330,142,1	511,154,1	319,244,1	510,264,1	384,276,1	437,292,1	414,322,1	234,330,1	504,329,1	768	432	210	BU_33	71	262,030532572065	283,92428568194	X	381,320,1		29,-260,1	-2,-212,1	66,-207,1	24,-173,1	32,-158,1	-51,-178,1	130,-166,1	-62,-76,1	129,-56,1	3,-44,1	56,-28,1	33,2,1	-147,10,1	123,9,1			0,968568079125371	28,-252,1	-2,-205,1	64,-200,1	23,-168,1	31,-153,1	-49,-172,1	126,-161,1	-60,-74,1	125,-54,1
393,53,1	369,102,1	433,108,1	382,141,1	404,156,1	333,142,1	506,159,1	314,243,1	509,265,1	369,283,1	422,289,1	401,322,1	234,330,1	504,329,1	768	432	213	BU_33	72	269,118932815958	283,92428568194	X	381,320,1		12,-267,1	-12,-218,1	52,-212,1	1,-179,1	23,-164,1	-48,-178,1	125,-161,1	-67,-77,1	128,-55,1	-12,-37,1	41,-31,1	20,2,1	-147,10,1	123,9,1			0,968568079125371	12,-259,1	-12,-211,1	50,-205,1	1,-173,1	22,-159,1	-46,-172,1	121,-156,1	-65,-75,1	124,-53,1
377,53,1	355,101,1	418,111,1	370,139,1	393,154,1	334,144,1	490,165,1	312,245,1	501,263,1	343,289,1	404,293,1	385,320,1	234,330,1	504,329,1	768	432	216	BU_33	73	267,119823300331	283,92428568194	X	381,320,1		-4,-267,1	-26,-219,1	37,-209,1	-11,-181,1	12,-166,1	-47,-176,1	109,-155,1	-69,-75,1	120,-57,1	-38,-31,1	23,-27,1	4,0,1	-147,10,1	123,9,1			0,968568079125371	-4,-259,1	-25,-212,1	36,-202,1	-11,-175,1	12,-161,1	-46,-170,1	106,-150,1	-67,-73,1	116,-55,1
363,57,1	347,103,1	405,111,1	362,142,1	385,155,1	335,146,1	475,163,1	317,248,1	479,257,1	327,304,1	388,309,1	370,322,1	234,330,1	504,329,1	768	432	219	BU_33	74	265,092436708406	283,92428568194	X	381,320,1		-18,-263,1	-34,-217,1	24,-209,1	-19,-178,1	4,-165,1	-46,-174,1	94,-157,1	-64,-72,1	98,-63,1	-54,-16,1	7,-11,1	-11,2,1	-147,10,1	123,9,1			0,968568079125371	-17,-255,1	-33,-210,1	23,-202,1	-18,-172,1	4,-160,1	-45,-169,1	91,-152,1	-62,-70,1	95,-61,1
360,52,1	340,102,1	397,111,1	356,142,1	375,157,1	335,146,1	465,161,1	318,246,1	475,256,1	333,303,1	384,311,1	363,314,1	234,330,1	504,329,1	768	432	222	BU_33	75	262,017175009578	283,92428568194	X	381,320,1		-21,-268,1	-41,-218,1	16,-209,1	-25,-178,1	-6,-163,1	-46,-174,1	84,-159,1	-63,-74,1	94,-64,1	-48,-17,1	3,-9,1	-18,-6,1	-147,10,1	123,9,1			0,968568079125371	-20,-260,1	-40,-211,1	15,-202,1	-24,-172,1	-6,-158,1	-45,-169,1	81,-154,1	-61,-72,1	91,-62,1
357,53,1	339,104,1	396,112,1	351,138,1	373,157,1	334,148,1	462,160,1	318,247,1	475,256,1	329,303,1	383,311,1	362,315,1	234,330,1	504,329,1	768	432	225	BU_33	76	262,047705580492	283,92428568194	X	381,320,1		-24,-267,1	-42,-216,1	15,-208,1	-30,-182,1	-8,-163,1	-47,-172,1	81,-160,1	-63,-73,1	94,-64,1	-52,-17,1	2,-9,1	-19,-5,1	-147,10,1	123,9,1			0,968568079125371	-23,-259,1	-41,-209,1	15,-201,1	-29,-176,1	-8,-158,1	-46,-167,1	78,-155,1	-61,-71,1	91,-62,1
361,54,1	343,105,1	403,110,1	358,142,1	379,158,1	332,148,1	463,160,1	316,248,1	476,264,1	329,303,1	382,310,1	362,319,1	234,330,1	504,329,1	768	432	228	BU_33	77	265,001886785736	283,92428568194	X	381,320,1		-20,-266,1	-38,-215,1	22,-210,1	-23,-178,1	-2,-162,1	-49,-172,1	82,-160,1	-65,-72,1	95,-56,1	-52,-17,1	1,-10,1	-19,-1,1	-147,10,1	123,9,1			0,968568079125371	-19,-258,1	-37,-208,1	21,-203,1	-22,-172,1	-2,-157,1	-47,-167,1	79,-155,1	-63,-70,1	92,-54,1
361,58,1	348,104,1	411,108,1	363,141,1	382,156,1	328,147,1	465,159,1	312,249,1	476,264,1	328,303,1	382,309,1	363,321,1	234,330,1	504,329,1	768	432	231	BU_33	78	263,007604452799	283,92428568194	X	381,320,1		-20,-262,1	-33,-216,1	30,-212,1	-18,-179,1	1,-164,1	-53,-173,1	84,-161,1	-69,-71,1	95,-56,1	-53,-17,1	1,-11,1	-18,1,1	-147,10,1	123,9,1			0,968568079125371	-19,-254,1	-32,-209,1	29,-205,1	-17,-173,1	1,-159,1	-51,-168,1	81,-156,1	-67,-69,1	92,-54,1
376,55,1	354,103,1	419,106,1	375,141,1	388,159,1	329,146,1	476,155,1	308,249,1	476,263,1	326,303,1	387,311,1	367,321,1	234,330,1	504,329,1	768	432	234	BU_33	79	266,152212089248	283,92428568194	X	381,320,1		-5,-265,1	-27,-217,1	38,-214,1	-6,-179,1	7,-161,1	-52,-174,1	95,-165,1	-73,-71,1	95,-57,1	-55,-17,1	6,-9,1	-14,1,1	-147,10,1	123,9,1			0,968568079125371	-5,-257,1	-26,-210,1	37,-207,1	-6,-173,1	7,-156,1	-50,-169,1	92,-160,1	-71,-69,1	92,-55,1
389,53,1	361,103,1	428,106,1	379,136,1	393,156,1	328,145,1	487,153,1	305,248,1	477,263,1	323,304,1	391,308,1	370,320,1	234,330,1	504,329,1	768	432	237	BU_33	80	267,675176286483	283,92428568194	X	381,320,1		8,-267,1	-20,-217,1	47,-214,1	-2,-184,1	12,-164,1	-53,-175,1	106,-167,1	-76,-72,1	96,-57,1	-58,-16,1	10,-12,1	-11,0,1	-147,10,1	123,9,1			0,968568079125371	8,-259,1	-19,-210,1	46,-207,1	-2,-178,1	12,-159,1	-51,-169,1	103,-162,1	-74,-70,1	93,-55,1
402,45,1	370,92,1	438,103,1	390,131,1	398,151,1	329,141,1	491,152,1	309,243,1	480,257,1	321,299,1	395,301,1	373,319,1	234,330,1	504,329,1	768	432	240	BU_33	81	275,530397597071	283,92428568194	X	381,320,1		21,-275,1	-11,-228,1	57,-217,1	9,-189,1	17,-169,1	-52,-179,1	110,-168,1	-72,-77,1	99,-63,1	-60,-21,1	14,-19,1	-8,-1,1	-147,10,1	123,9,1			0,968568079125371	20,-266,1	-11,-221,1	55,-210,1	9,-183,1	16,-164,1	-50,-173,1	107,-163,1	-70,-75,1	96,-61,1
411,40,1	377,83,1	444,97,1	397,123,1	401,146,1	334,139,1	495,148,1	304,227,1	483,241,1	317,255,1	399,258,1	381,320,1	234,330,1	504,329,1	768	432	243	BU_33	82	281,602556806574	283,92428568194	X	381,320,1		30,-280,1	-4,-237,1	63,-223,1	16,-197,1	20,-174,1	-47,-181,1	114,-172,1	-77,-93,1	102,-79,1	-64,-65,1	18,-62,1	0,0,1	-147,10,1	123,9,1			0,968568079125371	29,-271,1	-4,-230,1	61,-216,1	15,-191,1	19,-169,1	-46,-175,1	110,-167,1	-75,-90,1	99,-77,1
414,38,1	378,82,1	445,96,1	399,123,1	402,144,1	334,136,1	495,148,1	293,225,1	480,218,1	325,188,1	404,202,1	381,320,1	234,330,1	504,329,1	768	432	246	BU_33	83	283,92428568194	283,92428568194	MAX	381,320,1		33,-282,1	-3,-238,1	64,-224,1	18,-197,1	21,-176,1	-47,-184,1	114,-172,1	-88,-95,1	99,-102,1	-56,-132,1	23,-118,1	0,0,1	-147,10,1	123,9,1			0,968568079125371	32,-273,1	-3,-231,1	62,-217,1	17,-191,1	20,-170,1	-46,-178,1	110,-167,1	-85,-92,1	96,-99,1
411,39,1	376,82,1	443,96,1	398,124,1	405,147,1	334,141,1	494,147,1	293,214,1	487,214,1	329,160,1	412,174,1	382,320,1	234,330,1	504,329,1	768	432	249	BU_33	84	282,492477775958	283,92428568194	X	381,320,1		30,-281,1	-5,-238,1	62,-224,1	17,-196,1	24,-173,1	-47,-179,1	113,-173,1	-88,-106,1	106,-106,1	-52,-160,1	31,-146,1	1,0,1	-147,10,1	123,9,1			0,968568079125371	29,-272,1	-5,-231,1	60,-217,1	16,-190,1	23,-168,1	-46,-173,1	109,-168,1	-85,-103,1	103,-103,1
406,41,1	373,82,1	440,97,1	397,125,1	401,153,1	340,131,1	494,147,1	299,213,1	492,207,1	334,145,1	416,160,1	380,321,1	234,330,1	504,329,1	768	432	252	BU_33	85	281,2045518835	283,92428568194	X	381,320,1		25,-279,1	-8,-238,1	59,-223,1	16,-195,1	20,-167,1	-41,-189,1	113,-173,1	-82,-107,1	111,-113,1	-47,-175,1	35,-160,1	-1,1,1	-147,10,1	123,9,1			0,968568079125371	24,-270,1	-8,-231,1	57,-216,1	15,-189,1	19,-162,1	-40,-183,1	109,-168,1	-79,-104,1	108,-109,1
403,43,1	371,82,1	438,97,1	392,128,1	400,153,1	342,128,1	493,147,1	300,211,1	493,207,1	336,142,1	415,157,1	379,321,1	234,330,1	504,329,1	768	432	255	BU_33	86	279,034048101661	283,92428568194	X	381,320,1		22,-277,1	-10,-238,1	57,-223,1	11,-192,1	19,-167,1	-39,-192,1	112,-173,1	-81,-109,1	112,-113,1	-45,-178,1	34,-163,1	-2,1,1	-147,10,1	123,9,1			0,968568079125371	21,-268,1	-10,-231,1	55,-216,1	11,-186,1	18,-162,1	-38,-186,1	108,-168,1	-78,-106,1	108,-109,1
401,44,1	372,89,1	437,98,1	391,130,1	399,153,1	339,133,1	492,146,1	303,212,1	492,208,1	339,144,1	412,157,1	379,321,1	234,330,1	504,329,1	768	432	258	BU_33	87	277,872272816127	283,92428568194	X	381,320,1		20,-276,1	-9,-231,1	56,-222,1	10,-190,1	18,-167,1	-42,-187,1	111,-174,1	-78,-108,1	111,-112,1	-42,-176,1	31,-163,1	-2,1,1	-147,10,1	123,9,1			0,968568079125371	19,-267,1	-9,-224,1	54,-215,1	10,-184,1	17,-162,1	-41,-181,1	108,-169,1	-76,-105,1	108,-108,1
399,46,1	371,93,1	437,101,1	394,135,1	398,154,1	336,138,1	494,148,1	306,214,1	492,209,1	345,146,1	416,158,1	384,320,1	234,330,1	504,329,1	768	432	261	BU_33	88	274,410276775488	283,92428568194	X	381,320,1		18,-274,1	-10,-227,1	56,-219,1	13,-185,1	17,-166,1	-45,-182,1	113,-172,1	-75,-106,1	111,-111,1	-36,-174,1	35,-162,1	3,0,1	-147,10,1	123,9,1			0,968568079125371	17,-265,1	-10,-220,1	54,-212,1	13,-179,1	16,-161,1	-44,-176,1	109,-167,1	-73,-103,1	108,-108,1
402,48,1	372,100,1	438,104,1	395,136,1	401,154,1	325,144,1	498,151,1	303,219,1	484,241,1	336,248,1	402,259,1	384,320,1	234,330,1	504,329,1	768	432	264	BU_33	89	272,594937590558	283,92428568194	X	381,320,1		21,-272,1	-9,-220,1	57,-216,1	14,-184,1	20,-166,1	-56,-176,1	117,-169,1	-78,-101,1	103,-79,1	-45,-72,1	21,-61,1	3,0,1	-147,10,1	123,9,1			0,968568079125371	20,-263,1	-9,-213,1	55,-209,1	14,-178,1	19,-161,1	-54,-170,1	113,-164,1	-76,-98,1	100,-77,1
399,50,1	369,100,1	436,106,1	393,139,1	398,156,1	323,146,1	499,154,1	306,246,1	485,260,1	331,292,1	410,302,1	383,321,1	234,330,1	504,329,1	768	432	267	BU_33	90	271,47191383272	283,92428568194	X	381,320,1		18,-270,1	-12,-220,1	55,-214,1	12,-181,1	17,-164,1	-58,-174,1	118,-166,1	-75,-74,1	104,-60,1	-50,-28,1	29,-18,1	2,1,1	-147,10,1	123,9,1			0,968568079125371	17,-262,1	-12,-213,1	53,-207,1	12,-175,1	16,-159,1	-56,-169,1	114,-161,1	-73,-72,1	101,-58,1
394,49,1	366,100,1	435,106,1	390,143,1	399,157,1	320,147,1	498,157,1	305,250,1	483,263,1	335,300,1	410,307,1	383,321,1	234,330,1	504,329,1	768	432	270	BU_33	91	272,222335600883	283,92428568194	X	381,320,1		13,-271,1	-15,-220,1	54,-214,1	9,-177,1	18,-163,1	-61,-173,1	117,-163,1	-76,-70,1	102,-57,1	-46,-20,1	29,-13,1	2,1,1	-147,10,1	123,9,1			0,968568079125371	13,-262,1	-15,-213,1	52,-207,1	9,-171,1	17,-158,1	-59,-168,1	113,-158,1	-74,-68,1	99,-55,1
385,49,1	360,99,1	428,107,1	380,140,1	397,158,1	318,146,1	496,154,1	309,255,1	490,267,1	338,305,1	407,315,1	380,322,1	234,330,1	504,329,1	768	432	273	BU_33	92	273,045783706689	283,92428568194	X	381,320,1		4,-271,1	-21,-221,1	47,-213,1	-1,-180,1	16,-162,1	-63,-174,1	115,-166,1	-72,-65,1	109,-53,1	-43,-15,1	26,-5,1	-1,2,1	-147,10,1	123,9,1			0,968568079125371	4,-262,1	-20,-214,1	46,-206,1	-1,-174,1	15,-157,1	-61,-169,1	111,-161,1	-70,-63,1	106,-51,1
378,50,1	356,103,1	421,108,1	377,146,1	392,161,1	317,147,1	490,154,1	309,256,1	489,267,1	338,304,1	407,315,1	377,321,1	234,330,1	504,329,1	768	432	276	BU_33	93	271,00184501217	283,92428568194	X	381,320,1		-3,-270,1	-25,-217,1	40,-212,1	-4,-174,1	11,-159,1	-64,-173,1	109,-166,1	-72,-64,1	108,-53,1	-43,-16,1	26,-5,1	-4,1,1	-147,10,1	123,9,1			0,968568079125371	-3,-262,1	-24,-210,1	39,-205,1	-4,-169,1	11,-154,1	-62,-168,1	106,-161,1	-70,-62,1	105,-51,1
372,52,1	351,102,1	418,112,1	372,146,1	388,163,1	319,148,1	487,153,1	310,257,1	489,266,1	335,304,1	406,315,1	374,321,1	234,330,1	504,329,1	768	432	279	BU_33	94	269,007434841493	283,92428568194	X	381,320,1		-9,-268,1	-30,-218,1	37,-208,1	-9,-174,1	7,-157,1	-62,-172,1	106,-167,1	-71,-63,1	108,-54,1	-46,-16,1	25,-5,1	-7,1,1	-147,10,1	123,9,1			0,968568079125371	-9,-260,1	-29,-211,1	36,-201,1	-9,-169,1	7,-152,1	-60,-167,1	103,-162,1	-69,-61,1	105,-52,1
369,52,1	350,105,1	415,112,1	370,146,1	386,164,1	318,148,1	485,152,1	310,256,1	489,265,1	333,304,1	405,314,1	374,322,1	234,330,1	504,329,1	768	432	282	BU_33	95	270,046292327816	283,92428568194	X	381,320,1		-12,-268,1	-31,-215,1	34,-208,1	-11,-174,1	5,-156,1	-63,-172,1	104,-168,1	-71,-64,1	108,-55,1	-48,-16,1	24,-6,1	-7,2,1	-147,10,1	123,9,1			0,968568079125371	-12,-260,1	-30,-208,1	33,-201,1	-11,-169,1	5,-151,1	-61,-167,1	101,-163,1	-69,-62,1	105,-53,1
369,52,1	352,104,1	418,111,1	373,147,1	387,164,1	318,147,1	485,151,1	311,255,1	489,264,1	332,304,1	404,313,1	374,322,1	234,330,1	504,329,1	768	432	285	BU_33	96	270,046292327816	283,92428568194	X	381,320,1		-12,-268,1	-29,-216,1	37,-209,1	-8,-173,1	6,-156,1	-63,-173,1	104,-169,1	-70,-65,1	108,-56,1	-49,-16,1	23,-7,1	-7,2,1	-147,10,1	123,9,1			0,968568079125371	-12,-260,1	-28,-209,1	36,-202,1	-8,-168,1	6,-151,1	-61,-168,1	101,-164,1	-68,-63,1	105,-54,1
383,49,1	359,104,1	426,107,1	383,143,1	392,158,1	322,145,1	489,149,1	310,253,1	489,263,1	336,305,1	403,312,1	377,321,1	234,330,1	504,329,1	768	432	288	BU_33	97	272,066168422316	283,92428568194	X	381,320,1		2,-271,1	-22,-216,1	45,-213,1	2,-177,1	11,-162,1	-59,-175,1	108,-171,1	-71,-67,1	108,-57,1	-45,-15,1	22,-8,1	-4,1,1	-147,10,1	123,9,1			0,968568079125371	2,-262,1	-21,-209,1	44,-206,1	2,-171,1	11,-157,1	-57,-169,1	105,-166,1	-69,-65,1	105,-55,1
403,42,1	373,99,1	441,106,1	398,135,1	401,151,1	324,142,1	498,148,1	312,252,1	489,262,1	335,305,1	405,309,1	383,321,1	234,330,1	504,329,1	768	432	291	BU_33	98	279,715927326279	283,92428568194	X	381,320,1		22,-278,1	-8,-221,1	60,-214,1	17,-185,1	20,-169,1	-57,-178,1	117,-172,1	-69,-68,1	108,-58,1	-46,-15,1	24,-11,1	2,1,1	-147,10,1	123,9,1			0,968568079125371	21,-269,1	-8,-214,1	58,-207,1	16,-179,1	19,-164,1	-55,-172,1	113,-167,1	-67,-66,1	105,-56,1
426,45,1	387,93,1	454,100,1	412,133,1	414,152,1	328,138,1	505,148,1	314,246,1	500,258,1	343,304,1	422,290,1	393,320,1	234,330,1	504,329,1	768	432	294	BU_33	99	276,972922864312	283,92428568194	X	381,320,1		45,-275,1	6,-227,1	73,-220,1	31,-187,1	33,-168,1	-53,-182,1	124,-172,1	-67,-74,1	119,-62,1	-38,-16,1	41,-30,1	12,0,1	-147,10,1	123,9,1			0,968568079125371	44,-266,1	6,-220,1	71,-213,1	30,-181,1	32,-163,1	-51,-176,1	120,-167,1	-65,-72,1	115,-60,1
434,44,1	391,90,1	458,100,1	419,133,1	419,151,1	330,140,1	506,147,1	317,240,1	516,230,1	369,292,1	469,247,1	402,319,1	234,330,1	504,329,1	768	432	297	BU_33	100	276,855558008143	283,92428568194	X	381,320,1		53,-276,1	10,-230,1	77,-220,1	38,-187,1	38,-169,1	-51,-180,1	125,-173,1	-64,-80,1	135,-90,1	-12,-28,1	88,-73,1	21,-1,1	-147,10,1	123,9,1			0,968568079125371	51,-267,1	10,-223,1	75,-213,1	37,-181,1	37,-164,1	-49,-174,1	121,-168,1	-62,-77,1	131,-87,1
431,45,1	389,89,1	456,100,1	418,132,1	419,151,1	330,140,1	504,139,1	320,233,1	521,201,1	391,267,1	522,142,1	405,320,1	234,330,1	504,329,1	768	432	300	BU_33	101	276,226356454267	283,92428568194	X	381,320,1		50,-275,1	8,-231,1	75,-220,1	37,-188,1	38,-169,1	-51,-180,1	123,-181,1	-61,-87,1	140,-119,1	10,-53,1	141,-178,1	24,0,1	-147,10,1	123,9,1			0,968568079125371	48,-266,1	8,-224,1	73,-213,1	36,-182,1	37,-164,1	-49,-174,1	119,-175,1	-59,-84,1	136,-115,1
425,46,1	385,88,1	454,101,1	413,132,1	417,151,1	330,141,1	507,136,1	322,232,1	530,177,1	397,261,1	546,111,1	404,319,1	234,330,1	504,329,1	768	432	303	BU_33	102	273,806501018511	283,92428568194	X	381,320,1		44,-274,1	4,-232,1	73,-219,1	32,-188,1	36,-169,1	-51,-179,1	126,-184,1	-59,-88,1	149,-143,1	16,-59,1	165,-209,1	23,-1,1	-147,10,1	123,9,1			0,968568079125371	43,-265,1	4,-225,1	71,-212,1	31,-182,1	35,-164,1	-49,-173,1	122,-178,1	-57,-85,1	144,-139,1
413,45,1	378,88,1	448,99,1	405,133,1	412,151,1	325,147,1	507,141,1	314,237,1	531,210,1	388,263,1	468,157,1	401,320,1	234,330,1	504,329,1	768	432	306	BU_33	103	275,261693666227	283,92428568194	X	381,320,1		32,-275,1	-3,-232,1	67,-221,1	24,-187,1	31,-169,1	-56,-173,1	126,-179,1	-67,-83,1	150,-110,1	7,-57,1	87,-163,1	20,0,1	-147,10,1	123,9,1			0,968568079125371	31,-266,1	-3,-225,1	65,-214,1	23,-181,1	30,-164,1	-54,-168,1	122,-173,1	-65,-80,1	145,-107,1
398,49,1	372,96,1	439,102,1	388,136,1	406,158,1	328,148,1	507,150,1	311,244,1	520,239,1	359,287,1	451,262,1	398,318,1	234,330,1	504,329,1	768	432	309	BU_33	104	269	283,92428568194	X	381,320,1		17,-271,1	-9,-224,1	58,-218,1	7,-184,1	25,-162,1	-53,-172,1	126,-170,1	-70,-76,1	139,-81,1	-22,-33,1	70,-58,1	17,-2,1	-147,10,1	123,9,1			0,968568079125371	16,-262,1	-9,-217,1	56,-211,1	7,-178,1	24,-157,1	-51,-167,1	122,-165,1	-68,-74,1	135,-78,1
389,54,1	363,99,1	429,108,1	375,143,1	398,163,1	327,148,1	499,156,1	305,244,1	499,257,1	332,287,1	422,285,1	398,318,1	234,330,1	504,329,1	768	432	312	BU_33	105	264,15336454416	283,92428568194	X	381,320,1		8,-266,1	-18,-221,1	48,-212,1	-6,-177,1	17,-157,1	-54,-172,1	118,-164,1	-76,-76,1	118,-63,1	-49,-33,1	41,-35,1	17,-2,1	-147,10,1	123,9,1			0,968568079125371	8,-258,1	-17,-214,1	46,-205,1	-6,-171,1	16,-152,1	-52,-167,1	114,-159,1	-74,-74,1	114,-61,1
380,55,1	355,104,1	421,112,1	365,142,1	391,163,1	325,147,1	490,159,1	307,245,1	487,264,1	316,297,1	395,302,1	377,319,1	234,330,1	504,329,1	768	432	315	BU_33	106	264,017044904302	283,92428568194	X	381,320,1		-1,-265,1	-26,-216,1	40,-208,1	-16,-178,1	10,-157,1	-56,-173,1	109,-161,1	-74,-75,1	106,-56,1	-65,-23,1	14,-18,1	-4,-1,1	-147,10,1	123,9,1			0,968568079125371	-1,-257,1	-25,-209,1	39,-201,1	-15,-172,1	10,-152,1	-54,-168,1	106,-156,1	-72,-73,1	103,-54,1
368,60,1	346,103,1	408,117,1	356,146,1	382,166,1	323,146,1	481,161,1	308,247,1	481,270,1	317,302,1	389,313,1	370,319,1	234,330,1	504,329,1	768	432	318	BU_33	107	259,007721892611	283,92428568194	X	381,320,1		-13,-260,1	-35,-217,1	27,-203,1	-25,-174,1	1,-154,1	-58,-174,1	100,-159,1	-73,-73,1	100,-50,1	-64,-18,1	8,-7,1	-11,-1,1	-147,10,1	123,9,1			0,968568079125371	-13,-252,1	-34,-210,1	26,-197,1	-24,-169,1	1,-149,1	-56,-169,1	97,-154,1	-71,-71,1	97,-48,1
360,66,1	340,103,1	400,119,1	349,148,1	375,168,1	321,146,1	476,160,1	306,247,1	481,270,1	315,302,1	388,313,1	362,322,1	234,330,1	504,329,1	768	432	321	BU_33	108	256,007812380794	283,92428568194	X	381,320,1		-21,-254,1	-41,-217,1	19,-201,1	-32,-172,1	-6,-152,1	-60,-174,1	95,-160,1	-75,-73,1	100,-50,1	-66,-18,1	7,-7,1	-19,2,1	-147,10,1	123,9,1			0,968568079125371	-20,-246,1	-40,-210,1	18,-195,1	-31,-167,1	-6,-147,1	-58,-169,1	92,-155,1	-73,-71,1	97,-48,1
354,69,1	334,106,1	397,121,1	344,150,1	371,170,1	318,146,1	478,160,1	305,248,1	481,269,1	318,303,1	387,313,1	360,322,1	234,330,1	504,329,1	768	432	324	BU_33	109	253,071136244337	283,92428568194	X	381,320,1		-27,-251,1	-47,-214,1	16,-199,1	-37,-170,1	-10,-150,1	-63,-174,1	97,-160,1	-76,-72,1	100,-51,1	-63,-17,1	6,-7,1	-21,2,1	-147,10,1	123,9,1			0,968568079125371	-26,-243,1	-46,-207,1	15,-193,1	-36,-165,1	-10,-145,1	-61,-169,1	94,-155,1	-74,-70,1	97,-49,1
353,68,1	333,106,1	397,120,1	346,151,1	371,169,1	318,147,1	477,158,1	305,249,1	481,268,1	317,302,1	386,312,1	361,321,1	234,330,1	504,329,1	768	432	327	BU_33	110	253,126450613127	283,92428568194	X	381,320,1		-28,-252,1	-48,-214,1	16,-200,1	-35,-169,1	-10,-151,1	-63,-173,1	96,-162,1	-76,-71,1	100,-52,1	-64,-18,1	5,-8,1	-20,1,1	-147,10,1	123,9,1			0,968568079125371	-27,-244,1	-46,-207,1	15,-194,1	-34,-164,1	-10,-146,1	-61,-168,1	93,-157,1	-74,-69,1	97,-50,1
357,70,1	341,106,1	399,122,1	347,147,1	375,170,1	329,146,1	481,161,1	303,243,1	480,269,1	292,283,1	386,311,1	361,321,1	234,330,1	504,329,1	768	432	330	BU_33	111	251,031870486598	283,92428568194	X	381,320,1		-24,-250,1	-40,-214,1	18,-198,1	-34,-173,1	-6,-150,1	-52,-174,1	100,-159,1	-78,-77,1	99,-51,1	-89,-37,1	5,-9,1	-20,1,1	-147,10,1	123,9,1			0,968568079125371	-23,-242,1	-39,-207,1	17,-192,1	-33,-168,1	-6,-145,1	-50,-169,1	97,-154,1	-76,-75,1	96,-49,1
364,71,1	348,105,1	404,124,1	355,147,1	385,167,1	337,137,1	484,165,1	303,198,1	484,274,1	214,207,1	385,310,1	361,321,1	234,330,1	504,329,1	768	432	333	BU_33	112	250,017999352047	283,92428568194	X	381,320,1		-17,-249,1	-33,-215,1	23,-196,1	-26,-173,1	4,-153,1	-44,-183,1	103,-155,1	-78,-122,1	103,-46,1	-167,-113,1	4,-10,1	-20,1,1	-147,10,1	123,9,1			0,968568079125371	-16,-241,1	-32,-208,1	22,-190,1	-25,-168,1	4,-148,1	-43,-177,1	100,-150,1	-76,-118,1	100,-45,1
373,68,1	355,104,1	417,119,1	364,149,1	390,167,1	346,123,1	488,165,1	268,159,1	484,273,1	139,146,1	384,309,1	358,321,1	234,330,1	504,329,1	768	432	336	BU_33	113	253,444273953862	283,92428568194	X	381,320,1		-8,-252,1	-26,-216,1	36,-201,1	-17,-171,1	9,-153,1	-35,-197,1	107,-155,1	-113,-161,1	103,-47,1	-242,-174,1	3,-11,1	-23,1,1	-147,10,1	123,9,1			0,968568079125371	-8,-244,1	-25,-209,1	35,-195,1	-16,-166,1	9,-148,1	-34,-191,1	104,-150,1	-109,-156,1	100,-46,1
398,63,1	371,103,1	440,115,1	391,147,1	399,161,1	345,125,1	498,163,1	270,171,1	484,272,1	150,171,1	392,312,1	363,320,1	234,330,1	504,329,1	768	432	339	BU_33	114	259,372319263255	283,92428568194	X	381,320,1		17,-257,1	-10,-217,1	59,-205,1	10,-173,1	18,-159,1	-36,-195,1	117,-157,1	-111,-149,1	103,-48,1	-231,-149,1	11,-8,1	-18,0,1	-147,10,1	123,9,1			0,968568079125371	16,-249,1	-10,-210,1	57,-199,1	10,-168,1	17,-154,1	-35,-189,1	113,-152,1	-108,-144,1	100,-46,1
410,62,1	382,106,1	449,112,1	409,147,1	407,158,1	346,133,1	507,161,1	292,194,1	484,270,1	210,229,1	392,311,1	369,321,1	234,330,1	504,329,1	768	432	342	BU_33	115	262,225094146232	283,92428568194	X	381,320,1		29,-258,1	1,-214,1	68,-208,1	28,-173,1	26,-162,1	-35,-187,1	126,-159,1	-89,-126,1	103,-50,1	-171,-91,1	11,-9,1	-12,1,1	-147,10,1	123,9,1			0,968568079125371	28,-250,1	1,-207,1	66,-201,1	27,-168,1	25,-157,1	-34,-181,1	122,-154,1	-86,-122,1	100,-48,1
405,64,1	379,108,1	446,109,1	410,151,1	411,164,1	346,130,1	507,155,1	308,197,1	490,269,1	324,205,1	397,311,1	379,320,1	234,330,1	504,329,1	768	432	345	BU_33	116	257,316925210916	283,92428568194	X	381,320,1		24,-256,1	-2,-212,1	65,-211,1	29,-169,1	30,-156,1	-35,-190,1	126,-165,1	-73,-123,1	109,-51,1	-57,-115,1	16,-9,1	-2,0,1	-147,10,1	123,9,1			0,968568079125371	23,-248,1	-2,-205,1	63,-204,1	28,-164,1	29,-151,1	-34,-184,1	122,-160,1	-71,-119,1	106,-49,1
394,66,1	369,110,1	437,106,1	404,155,1	405,164,1	344,120,1	507,155,1	339,171,1	490,267,1	387,157,1	398,311,1	387,321,1	234,330,1	504,329,1	768	432	348	BU_33	117	255,096060338062	283,92428568194	X	381,320,1		13,-254,1	-12,-210,1	56,-214,1	23,-165,1	24,-156,1	-37,-200,1	126,-165,1	-42,-149,1	109,-53,1	6,-163,1	17,-9,1	6,1,1	-147,10,1	123,9,1			0,968568079125371	13,-246,1	-12,-203,1	54,-207,1	22,-160,1	23,-151,1	-36,-194,1	122,-160,1	-41,-144,1	106,-51,1
394,60,1	371,113,1	434,114,1	397,145,1	408,150,1	339,131,1	501,152,1	322,193,1	490,265,1	420,131,1	399,311,1	387,321,1	234,330,1	504,329,1	768	432	351	BU_33	118	261,09385285755	283,92428568194	X	381,320,1		13,-260,1	-10,-207,1	53,-206,1	16,-175,1	27,-170,1	-42,-189,1	120,-168,1	-59,-127,1	109,-55,1	39,-189,1	18,-9,1	6,1,1	-147,10,1	123,9,1			0,968568079125371	13,-252,1	-10,-200,1	51,-200,1	15,-169,1	26,-165,1	-41,-183,1	116,-163,1	-57,-123,1	106,-53,1
400,53,1	374,105,1	443,110,1	401,143,1	408,158,1	333,138,1	503,155,1	304,218,1	489,266,1	353,253,1	398,310,1	385,321,1	234,330,1	504,329,1	768	432	354	BU_33	119	268,41944787962	283,92428568194	X	381,320,1		19,-267,1	-7,-215,1	62,-210,1	20,-177,1	27,-162,1	-48,-182,1	122,-165,1	-77,-102,1	108,-54,1	-28,-67,1	17,-10,1	4,1,1	-147,10,1	123,9,1			0,968568079125371	18,-259,1	-7,-208,1	60,-203,1	19,-171,1	26,-157,1	-46,-176,1	118,-160,1	-75,-99,1	105,-52,1
399,51,1	371,105,1	439,110,1	397,140,1	404,156,1	326,139,1	499,154,1	294,235,1	482,268,1	316,290,1	398,308,1	387,321,1	234,330,1	504,329,1	768	432	357	BU_33	120	270,266535109325	283,92428568194	X	381,320,1		18,-269,1	-10,-215,1	58,-210,1	16,-180,1	23,-164,1	-55,-181,1	118,-166,1	-87,-85,1	101,-52,1	-65,-30,1	17,-12,1	6,1,1	-147,10,1	123,9,1			0,968568079125371	17,-261,1	-10,-208,1	56,-203,1	15,-174,1	22,-159,1	-53,-175,1	114,-161,1	-84,-82,1	98,-50,1
389,50,1	361,104,1	431,107,1	390,143,1	393,156,1	321,139,1	489,154,1	291,244,1	481,268,1	298,310,1	398,311,1	385,319,1	234,330,1	504,329,1	768	432	360	BU_33	121	269,029738133166	283,92428568194	X	381,320,1		8,-270,1	-20,-216,1	50,-213,1	9,-177,1	12,-164,1	-60,-181,1	108,-166,1	-90,-76,1	100,-52,1	-83,-10,1	17,-9,1	4,-1,1	-147,10,1	123,9,1			0,968568079125371	8,-262,1	-19,-209,1	48,-206,1	9,-171,1	12,-159,1	-58,-175,1	105,-161,1	-87,-74,1	97,-50,1
382,56,1	352,106,1	418,105,1	385,147,1	382,157,1	310,140,1	478,147,1	288,249,1	480,270,1	297,313,1	396,310,1	378,319,1	234,330,1	504,329,1	768	432	363	BU_33	122	263,030416492086	283,92428568194	X	381,320,1		1,-264,1	-29,-214,1	37,-215,1	4,-173,1	1,-163,1	-71,-180,1	97,-173,1	-93,-71,1	99,-50,1	-84,-7,1	15,-10,1	-3,-1,1	-147,10,1	123,9,1			0,968568079125371	1,-256,1	-28,-207,1	36,-208,1	4,-168,1	1,-158,1	-69,-174,1	94,-168,1	-90,-69,1	96,-48,1
369,60,1	337,106,1	405,105,1	374,151,1	371,161,1	297,143,1	467,146,1	276,253,1	480,269,1	300,315,1	402,306,1	372,321,1	234,330,1	504,329,1	768	432	366	BU_33	123	261,017240809874	283,92428568194	X	381,320,1		-12,-260,1	-44,-214,1	24,-215,1	-7,-169,1	-10,-159,1	-84,-177,1	86,-174,1	-105,-67,1	99,-51,1	-81,-5,1	21,-14,1	-9,1,1	-147,10,1	123,9,1			0,968568079125371	-12,-252,1	-43,-207,1	23,-208,1	-7,-164,1	-10,-154,1	-81,-171,1	83,-169,1	-102,-65,1	96,-49,1
358,64,1	326,112,1	394,107,1	364,153,1	366,167,1	282,152,1	466,149,1	272,259,1	485,260,1	301,309,1	426,302,1	373,321,1	234,330,1	504,329,1	768	432	369	BU_33	124	257,437371024488	283,92428568194	X	381,320,1		-23,-256,1	-55,-208,1	13,-213,1	-17,-167,1	-15,-153,1	-99,-168,1	85,-171,1	-109,-61,1	104,-60,1	-80,-11,1	45,-18,1	-8,1,1	-147,10,1	123,9,1			0,968568079125371	-22,-248,1	-53,-201,1	13,-206,1	-16,-162,1	-15,-148,1	-96,-163,1	82,-166,1	-106,-59,1	101,-58,1
350,68,1	320,121,1	388,111,1	361,157,1	360,171,1	273,155,1	457,148,1	269,264,1	484,261,1	301,309,1	435,314,1	371,321,1	234,330,1	504,329,1	768	432	372	BU_33	125	253,870045495722	283,92428568194	X	381,320,1		-31,-252,1	-61,-199,1	7,-209,1	-20,-163,1	-21,-149,1	-108,-165,1	76,-172,1	-112,-56,1	103,-59,1	-80,-11,1	54,-6,1	-10,1,1	-147,10,1	123,9,1			0,968568079125371	-30,-244,1	-59,-193,1	7,-202,1	-19,-158,1	-20,-144,1	-105,-160,1	74,-167,1	-108,-54,1	100,-57,1
345,72,1	315,124,1	383,113,1	357,159,1	355,173,1	268,159,1	452,149,1	263,265,1	482,264,1	302,309,1	436,316,1	369,320,1	234,330,1	504,329,1	768	432	375	BU_33	126	249,158584038359	283,92428568194	X	381,320,1		-36,-248,1	-66,-196,1	2,-207,1	-24,-161,1	-26,-147,1	-113,-161,1	71,-171,1	-118,-55,1	101,-56,1	-79,-11,1	55,-4,1	-12,0,1	-147,10,1	123,9,1			0,968568079125371	-35,-240,1	-64,-190,1	2,-200,1	-23,-156,1	-25,-142,1	-109,-156,1	69,-166,1	-114,-53,1	98,-54,1
341,76,1	313,130,1	380,117,1	354,164,1	352,178,1	262,162,1	448,149,1	260,266,1	478,259,1	302,308,1	436,315,1	368,319,1	234,330,1	504,329,1	768	432	378	BU_33	127	244,49539872971	283,92428568194	X	381,320,1		-40,-244,1	-68,-190,1	-1,-203,1	-27,-156,1	-29,-142,1	-119,-158,1	67,-171,1	-121,-54,1	97,-61,1	-79,-12,1	55,-5,1	-13,-1,1	-147,10,1	123,9,1			0,968568079125371	-39,-236,1	-66,-184,1	-1,-197,1	-26,-151,1	-28,-138,1	-115,-153,1	65,-166,1	-117,-52,1	94,-59,1
[truncated: 25 more columns]
